# Supplementary material for: ﻿Morphological and molecular evidence reveals three new species of Lithocarpus (Fagaceae) from Bidoup-Nui Ba National Park, Vietnam
Source: PhytoKeys. 2021 Dec 6;186:73–92. doi: 10.3897/phytokeys.186.69878 (PMC8671716; doi:10.3897/phytokeys.186.69878)
Supplement: XML Treatment for Lithocarpus bidoupensis [file phytokeys.186.69878-treatment1.xml]

<!DOCTYPE tp:taxon-treatment
  PUBLIC "-//TaxonX//DTD Taxonomic Treatment Publishing DTD v0 20100105//EN" "tax-treatment-NSO.dtd">
<tp:taxon-treatment xmlns:tp="http://www.plazi.org/taxpub"><tp:treatment-meta><kwd-group><label>Taxon classification</label><kwd>
                <named-content content-type="kingdom">Plantae</named-content>
              </kwd><kwd>
                <named-content content-type="order">Fagales</named-content>
              </kwd><kwd>
                <named-content content-type="family">Fagaceae</named-content>
              </kwd></kwd-group><mixed-citation publication-type="journal"><person-group><name><surname>Ngoc</surname><given-names>Nguyen Van</given-names></name><name><surname>Binh</surname><given-names>Hoang Thi</given-names></name><name><surname>Nagahama</surname><given-names>Ai</given-names></name><name><surname>Tagane</surname><given-names>Shuichiro</given-names></name><name><surname>Toyama</surname><given-names>Hironori</given-names></name><name><surname>Matsuo</surname><given-names>Ayumi</given-names></name><name><surname>Suyama</surname><given-names>Yoshihisa</given-names></name><name><surname>Yahara</surname><given-names>Tetsukazu</given-names></name></person-group><article-title>﻿Morphological and molecular evidence reveals three new species of <italic><tp:taxon-name><tp:taxon-name-part taxon-name-part-type="genus" reg="Lithocarpus">Lithocarpus</tp:taxon-name-part></tp:taxon-name></italic> (<tp:taxon-name><tp:taxon-name-part taxon-name-part-type="family">Fagaceae</tp:taxon-name-part></tp:taxon-name>) from Bidoup-Nui Ba National Park, Vietnam</article-title><source>PhytoKeys</source><day>06</day><month>12</month><year>2021</year><volume>186</volume><fpage>73</fpage><lpage>92</lpage><pub-id pub-id-type="doi">10.3897/phytokeys.186.69878</pub-id></mixed-citation></tp:treatment-meta><tp:nomenclature><label>﻿</label><tp:taxon-name>
              <object-id xmlns:xlink="http://www.w3.org/1999/xlink" content-type="arpha" xlink:type="simple">DB34B140-DE33-5C86-A085-8132D26A1EB9</object-id>
              <tp:taxon-name-part taxon-name-part-type="genus" reg="Lithocarpus">Lithocarpus</tp:taxon-name-part>
              <tp:taxon-name-part taxon-name-part-type="species" reg="bidoupensis">bidoupensis</tp:taxon-name-part>
              <object-id xmlns:xlink="http://www.w3.org/1999/xlink" content-type="ipni" xlink:type="simple">urn:lsid:ipni.org:names:77234073-1</object-id>
            </tp:taxon-name><tp:taxon-authority>Ngoc &amp; Tagane</tp:taxon-authority><tp:taxon-status xmlns:xlink="http://www.w3.org/1999/xlink" xlink:type="simple">sp. nov.</tp:taxon-status><xref ref-type="fig" rid="F3">Fig. 3</xref></tp:nomenclature><tp:treatment-sec sec-type="material" id="SECID0EYWAI"><title>Type.</title><p>Vietnam. Lam Dong Province: Bidoup-Nui Ba National Park, in hill evergreen forest dominated by the species of <tp:taxon-name><tp:taxon-name-part taxon-name-part-type="family">Fagaceae</tp:taxon-name-part></tp:taxon-name>, 1698 m elev., <named-content xmlns:xlink="http://www.w3.org/1999/xlink" content-type="dwc:verbatimCoordinates" xlink:type="simple"><named-content content-type="geo-json" specific-use="{&#34;type&#34;:&#34;Point&#34;,&#34;coordinates&#34;:[108.533439,12.164708]}" id="NCID0EGXAI" xlink:type="simple">12°09'52.95"N, 108°32'00.38"E</named-content></named-content>, 24 February 2016, <italic>S. Tagane</italic>, <italic>H. Toyama</italic>, <italic>H. Nagamasu</italic>, <italic>A. Naiki</italic>, <italic>V.S. Dang</italic>, <italic>N.V. Ngoc</italic>, <italic>J. Wai V4320</italic> [fr.] (holotype DLU!, isotypes FU!, HN!, KYO!, VNM!).</p></tp:treatment-sec><tp:treatment-sec sec-type="diagnosis" id="SECID0EZXAI"><title>Diagnosis.</title><p><italic><tp:taxon-name><tp:taxon-name-part taxon-name-part-type="genus" reg="Lithocarpus">Lithocarpus</tp:taxon-name-part><tp:taxon-name-part taxon-name-part-type="species" reg="bidoupensis">bidoupensis</tp:taxon-name-part></tp:taxon-name></italic> is most similar to <italic><tp:taxon-name><tp:taxon-name-part taxon-name-part-type="genus" reg="Lithocarpus">L.</tp:taxon-name-part><tp:taxon-name-part taxon-name-part-type="species" reg="blaoensis">blaoensis</tp:taxon-name-part></tp:taxon-name></italic> but differs in its shorter leaf blades, petioles and infructescences, and bigger cupules and nuts. The new species is also similar to <italic><tp:taxon-name><tp:taxon-name-part taxon-name-part-type="genus" reg="Lithocarpus">L.</tp:taxon-name-part><tp:taxon-name-part taxon-name-part-type="species" reg="licentii">licentii</tp:taxon-name-part></tp:taxon-name></italic> but distinguished from <italic><tp:taxon-name><tp:taxon-name-part taxon-name-part-type="genus" reg="Lithocarpus">L.</tp:taxon-name-part><tp:taxon-name-part taxon-name-part-type="species" reg="licentii">licentii</tp:taxon-name-part></tp:taxon-name></italic> by its shorter petioles, fewer secondary veins (10–12 pairs in <italic><tp:taxon-name><tp:taxon-name-part taxon-name-part-type="genus" reg="Lithocarpus">L.</tp:taxon-name-part><tp:taxon-name-part taxon-name-part-type="species" reg="bidoupensis">bidoupensis</tp:taxon-name-part></tp:taxon-name></italic> vs. 12–15 pairs in <italic><tp:taxon-name><tp:taxon-name-part taxon-name-part-type="genus" reg="Lithocarpus">L.</tp:taxon-name-part><tp:taxon-name-part taxon-name-part-type="species" reg="licentii">licentii</tp:taxon-name-part></tp:taxon-name></italic>), much shorter infructescences, clustered cupules (vs. solitary), cupule covering less than 1/3 of the nut (vs. 1/2–2/3 of the nut), and concave basal scar of the nut (vs. convex) (Table <xref ref-type="table" rid="T2">2</xref>).</p><fig id="F3" position="float" orientation="portrait"><object-id xmlns:xlink="http://www.w3.org/1999/xlink" content-type="doi" xlink:type="simple">10.3897/phytokeys.186.69878.figure3</object-id><object-id xmlns:xlink="http://www.w3.org/1999/xlink" content-type="arpha" xlink:type="simple">B46B00CC-D966-5FF1-BAD1-495E00376DE2</object-id><label>Figure 3.</label><caption><p><italic><tp:taxon-name><tp:taxon-name-part taxon-name-part-type="genus" reg="Lithocarpus">Lithocarpus</tp:taxon-name-part><tp:taxon-name-part taxon-name-part-type="species" reg="bidoupensis">bidoupensis</tp:taxon-name-part></tp:taxon-name></italic> Ngoc &amp; Tagane <bold>A</bold> leafy twig <bold>B</bold> abaxial leaf surface <bold>C</bold> holotype (<italic>Tagane</italic> et al. <italic>V4320</italic>, DLU) <bold>D</bold> mature fruit <bold>E</bold> cupule <bold>F</bold> mature nut <bold>G</bold> section of mature nut.</p></caption><graphic xmlns:xlink="http://www.w3.org/1999/xlink" xlink:href="phytokeys-186-073-g003.jpg" position="float" orientation="portrait" xlink:type="simple" id="oo_619094.jpg"><uri content-type="original_file" xlink:type="simple">https://binary.pensoft.net/fig/619094</uri></graphic></fig></tp:treatment-sec><tp:treatment-sec sec-type="description" id="SECID0EP2AI"><title>Description.</title><p>Evergreen tree, up to 27 m tall. Branches yellowish green when young, turning greyish brown when old, glabrous, sparsely lenticellate. Terminal and lateral buds ovoid, up to 7 mm long. Leaves alternate; petiole 0.3–0.4 cm long, glabrous; blade elliptic to oblong-elliptic, obovate-elliptic, 6–11.6 × 2.8–5.3 cm, coriaceous, glabrous, glossy green on both surfaces, apex acuminate or attenuate, acumen up to 0.9 cm long, base cuneate, rarely obtuse, margin completely entire, midrib prominent on both surfaces, secondary veins 10–12 pairs, prominent abaxially, at an angle of 55–70° from the midrib, tertiary veins scalariform-reticulate, visible abaxially. Inflorescences not seen. Infructescences a woody spike, 8.4–11.5 cm long. Cupules sessile, usually in cluster of 3, fused at the base each other, depressed obconical or saucer-shaped, 0.71–1.40 cm high, 2.13–2.80 cm in diam., enclosing 1/4–1/3 of the nut, pubescent with short grayish indumentum outside; wall woody, ca. 2 mm thick, with brown triangular scales outside, the scales up to 4 × 4 mm, imbricate, arranged in 3 or 4 interrupted concentric rings. Nut broadly ovoid-conical to depressed ovoid-globose, 1.5–1.6 cm high, 2.1–2.3 cm in diam., glabrous, brown to blackish brown; basal scar slightly concave, 1.4–1.9 cm in diam.</p></tp:treatment-sec><tp:treatment-sec sec-type="phenology" id="SECID0EU2AI"><title>Phenology.</title><p>Unknown. Fallen fruits were collected in February.</p></tp:treatment-sec><tp:treatment-sec sec-type="distribution" id="SECID0EZ2AI"><title>Distribution.</title><p>Vietnam (Khanh Hoa and Lam Dong provinces) (Fig. <xref ref-type="fig" rid="F1">1</xref>).</p></tp:treatment-sec><tp:treatment-sec sec-type="etymology" id="SECID0ED3AI"><title>Etymology.</title><p>The specific epithet is derived from the type locality, Bidoup-Nui Ba National Park, Lam Dong Province, Vietnam.</p></tp:treatment-sec><tp:treatment-sec sec-type="Vernacular name" id="SECID0EI3AI"><title>Vernacular name.</title><p>Dé đá Bidoup</p></tp:treatment-sec><tp:treatment-sec sec-type="material" id="SECID0EN3AI"><title>Additional specimens examined.</title><p>Vietnam. Lam Dong Province: Bidoup-Nui Ba National Park; 1602 m elev., <named-content xmlns:xlink="http://www.w3.org/1999/xlink" content-type="dwc:verbatimCoordinates" xlink:type="simple"><named-content content-type="geo-json" specific-use="{&#34;type&#34;:&#34;Point&#34;,&#34;coordinates&#34;:[108.535167,12.157667]}" id="NCID0EW3AI" xlink:type="simple">12°09'27.6"N, 108°32'06.6"E</named-content></named-content>, 24 Mar. 2018, <italic>T. Yahara</italic>, <italic>H. Nagamasu</italic>, <italic>H. Toyama</italic>, <italic>M. Zhang</italic>, <italic>A. Nagahama</italic>, <italic>N.V. Ngoc</italic>, <italic>K. Tsuchiya V7850</italic> [ster.] (DLU!, FU!); ibid., 1656 m elev., <named-content xmlns:xlink="http://www.w3.org/1999/xlink" content-type="dwc:verbatimCoordinates" xlink:type="simple"><named-content content-type="geo-json" specific-use="{&#34;type&#34;:&#34;Point&#34;,&#34;coordinates&#34;:[108.536433,12.160169]}" id="NCID0EM4AI" xlink:type="simple">12°09'36.61"N, 108°32'11.16"E</named-content></named-content>, 24 Mar. 2018, <italic>T. Yahara, S. Tagane, M. Zhang, A. Nagahama, K. Tsuchiya, N.V. Ngoc, H.T. Binh, T.Q. Cuong V8190</italic>, <italic>V8417</italic> [ster.] (DLU!, FU!); ibid., 1669 m elev., <named-content xmlns:xlink="http://www.w3.org/1999/xlink" content-type="dwc:verbatimCoordinates" xlink:type="simple"><named-content content-type="geo-json" specific-use="{&#34;type&#34;:&#34;Point&#34;,&#34;coordinates&#34;:[108.536439,12.160181]}" id="NCID0EY4AI" xlink:type="simple">12°09'36.65"N, 108°32'11.18"E</named-content></named-content>, 29 Apr. 2019, <italic>N.V. Ngoc</italic>, <italic>H.T. Binh</italic>, <italic>N.V. Duy</italic>, <italic>T.T. Nhung NAF122</italic> [ster.] (DLU!); ibid., 1669 m elev., <named-content xmlns:xlink="http://www.w3.org/1999/xlink" content-type="dwc:verbatimCoordinates" xlink:type="simple"><named-content content-type="geo-json" specific-use="{&#34;type&#34;:&#34;Point&#34;,&#34;coordinates&#34;:[108.536458,12.160172]}" id="NCID0EI5AI" xlink:type="simple">12°09'36.62"N, 108°32'11.25"E</named-content></named-content>, 29 Apr. 2019, <italic>N.V. Ngoc, H.T. Binh, N.V. Duy, T.T. Nhung NAF185</italic> [ster.] (DLU!). Khanh Hoa Province: Son Thai Commune, Khanh Vinh District, in evergreen; 1430 m elev., <named-content xmlns:xlink="http://www.w3.org/1999/xlink" content-type="dwc:verbatimCoordinates" xlink:type="simple"><named-content content-type="geo-json" specific-use="{&#34;type&#34;:&#34;Point&#34;,&#34;coordinates&#34;:[108.725719,12.178358]}" id="NCID0ES5AI" xlink:type="simple">12°10'42.09"N, 108°43'32.59"E</named-content></named-content>, 23 Apr. 2019, <italic>T. Yahara</italic>, <italic>S. Tagane</italic>, <italic>A. Nagahama</italic>, <italic>N. Komada</italic>, <italic>V.N. Ngoc</italic>, <italic>H.V. Thanh V9940</italic> [ster.] (DLU!, FU!).</p></tp:treatment-sec><tp:treatment-sec sec-type="conservation status" id="SECID0ED6AI"><title>Conservation status.</title><p>Critically Endangered (<abbrev xmlns:xlink="http://www.w3.org/1999/xlink" xlink:title="Critically Endangered" id="ABBRID0EJ6AI" xlink:type="simple">CR</abbrev>). From our intensive field survey in Bidoup-Nui Ba Naitonal Park and its vicinities from 2015 to present (<xref ref-type="bibr" rid="B35">Tagane et al. 2017</xref> &amp; 2020, <xref ref-type="bibr" rid="B5">Binh et al 2018b</xref>), <italic><tp:taxon-name><tp:taxon-name-part taxon-name-part-type="genus" reg="Lithocarpus">Lithocarpus</tp:taxon-name-part><tp:taxon-name-part taxon-name-part-type="species" reg="bidoupensis">bidoupensis</tp:taxon-name-part></tp:taxon-name></italic> was found only in a narrow area within the protected areas of Bidoup-Nui Ba National Park, and its adjascent area of Son Thai Commune at the elevation range between 1400 and 1669 m. In the area, we observed fewer than 50 mature individuals. Based on criterion D of the IUCN Red List criteria (<xref ref-type="bibr" rid="B23">IUCN 2012</xref>), this species is qualified as <abbrev xmlns:xlink="http://www.w3.org/1999/xlink" xlink:title="Critically Endangered" id="ABBRID0EEABI" xlink:type="simple">CR</abbrev>.</p></tp:treatment-sec><tp:treatment-sec><!--Section generated to contain objects referenced in tp:taxon-treatment.--><table-wrap id="T2" position="float" orientation="portrait"><label>Table 2.</label><caption><p>The comparisons of mean (X) and standard deviation (SD) value of the leaf blade and cupule size between <italic><tp:taxon-name><tp:taxon-name-part taxon-name-part-type="genus" reg="Lithocarpus">L.</tp:taxon-name-part><tp:taxon-name-part taxon-name-part-type="species" reg="bidoupensis">bidoupensis</tp:taxon-name-part></tp:taxon-name></italic>, <italic><tp:taxon-name><tp:taxon-name-part taxon-name-part-type="genus" reg="Lithocarpus">L.</tp:taxon-name-part><tp:taxon-name-part taxon-name-part-type="species" reg="congtroiensis">congtroiensis</tp:taxon-name-part></tp:taxon-name></italic>, and <italic><tp:taxon-name><tp:taxon-name-part taxon-name-part-type="genus" reg="Lithocarpus">L.</tp:taxon-name-part><tp:taxon-name-part taxon-name-part-type="species" reg="hongiaoensis">hongiaoensis</tp:taxon-name-part></tp:taxon-name></italic> with related species.<sup>1</sup>Derived from type specimens, <sup>2</sup>Derived from this study collections, n = number of leaf or cupule were measured in this study.</p></caption><table id="TID0EA2BG" rules="all"><tbody><tr><th rowspan="2" colspan="1">Parameters (cm)</th><th rowspan="1" colspan="3">
                  <italic>
                    <tp:taxon-name><tp:taxon-name-part taxon-name-part-type="genus" reg="Lithocarpus">L.</tp:taxon-name-part><tp:taxon-name-part taxon-name-part-type="species" reg="bidoupensis">bidoupensis</tp:taxon-name-part></tp:taxon-name>
                    <sup>1</sup>
                  </italic>
                </th><th rowspan="1" colspan="3">
                  <italic>
                    <tp:taxon-name><tp:taxon-name-part taxon-name-part-type="genus" reg="Lithocarpus">L.</tp:taxon-name-part><tp:taxon-name-part taxon-name-part-type="species" reg="blaoensis">blaoensis</tp:taxon-name-part></tp:taxon-name>
                    <sup>1,2</sup>
                  </italic>
                </th><th rowspan="1" colspan="3">
                  <italic>
                    <tp:taxon-name><tp:taxon-name-part taxon-name-part-type="genus" reg="Lithocarpus">L.</tp:taxon-name-part><tp:taxon-name-part taxon-name-part-type="species" reg="licentii">licentii</tp:taxon-name-part></tp:taxon-name>
                    <sup>1,2</sup>
                  </italic>
                </th></tr><tr><th rowspan="1" colspan="1">X</th><th rowspan="1" colspan="1">SD</th><th rowspan="1" colspan="1">n</th><th rowspan="1" colspan="1">X</th><th rowspan="1" colspan="1">SD</th><th rowspan="1" colspan="1">n</th><th rowspan="1" colspan="1">X</th><th rowspan="1" colspan="1">SD</th><th rowspan="1" colspan="1">n</th></tr><tr><td rowspan="1" colspan="1">Leaf blade length</td><td rowspan="1" colspan="1">9.74</td><td rowspan="1" colspan="1">1.12</td><td rowspan="1" colspan="1">23</td><td rowspan="1" colspan="1">13.66</td><td rowspan="1" colspan="1">1.89</td><td rowspan="1" colspan="1">22</td><td rowspan="1" colspan="1">10.76</td><td rowspan="1" colspan="1">2.01</td><td rowspan="1" colspan="1">20</td></tr><tr><td rowspan="1" colspan="1">Leaf blade width</td><td rowspan="1" colspan="1">4.5</td><td rowspan="1" colspan="1">0.59</td><td rowspan="1" colspan="1">23</td><td rowspan="1" colspan="1">4.41</td><td rowspan="1" colspan="1">0.51</td><td rowspan="1" colspan="1">22</td><td rowspan="1" colspan="1">3.46</td><td rowspan="1" colspan="1">0.53</td><td rowspan="1" colspan="1">20</td></tr><tr><td rowspan="1" colspan="1">Leaf blade aspect ratio</td><td rowspan="1" colspan="1">2.17</td><td rowspan="1" colspan="1">0.15</td><td rowspan="1" colspan="1">23</td><td rowspan="1" colspan="1">3.11</td><td rowspan="1" colspan="1">0.36</td><td rowspan="1" colspan="1">22</td><td rowspan="1" colspan="1">3.1</td><td rowspan="1" colspan="1">0.31</td><td rowspan="1" colspan="1">20</td></tr><tr><td rowspan="1" colspan="1">Leaf blade circularity</td><td rowspan="1" colspan="1">0.71</td><td rowspan="1" colspan="1">0.03</td><td rowspan="1" colspan="1">23</td><td rowspan="1" colspan="1">0.58</td><td rowspan="1" colspan="1">0.05</td><td rowspan="1" colspan="1">22</td><td rowspan="1" colspan="1">0.55</td><td rowspan="1" colspan="1">0.05</td><td rowspan="1" colspan="1">20</td></tr><tr><td rowspan="1" colspan="1">Petiole length</td><td rowspan="1" colspan="1">0.5</td><td rowspan="1" colspan="1">0.1</td><td rowspan="1" colspan="1">23</td><td rowspan="1" colspan="1">1.89</td><td rowspan="1" colspan="1">0.23</td><td rowspan="1" colspan="1">22</td><td rowspan="1" colspan="1">0.81</td><td rowspan="1" colspan="1">0.14</td><td rowspan="1" colspan="1">20</td></tr><tr><td rowspan="1" colspan="1">Cupule high</td><td rowspan="1" colspan="1">0.98</td><td rowspan="1" colspan="1">0.19</td><td rowspan="1" colspan="1">27</td><td rowspan="1" colspan="1">0.64</td><td rowspan="1" colspan="1">0.06</td><td rowspan="1" colspan="1">22</td><td rowspan="1" colspan="1">0.88</td><td rowspan="1" colspan="1">0.15</td><td rowspan="1" colspan="1">16</td></tr><tr><td rowspan="1" colspan="1">Cupule diameter</td><td rowspan="1" colspan="1">2.47</td><td rowspan="1" colspan="1">0.2</td><td rowspan="1" colspan="1">27</td><td rowspan="1" colspan="1">1.58</td><td rowspan="1" colspan="1">0.11</td><td rowspan="1" colspan="1">22</td><td rowspan="1" colspan="1">2.17</td><td rowspan="1" colspan="1">0.13</td><td rowspan="1" colspan="1">16</td></tr><tr><td rowspan="2" colspan="1"/><td rowspan="1" colspan="3">
                  <bold>
                    <italic>
                      <tp:taxon-name><tp:taxon-name-part taxon-name-part-type="genus" reg="Lithocarpus">L.</tp:taxon-name-part><tp:taxon-name-part taxon-name-part-type="species" reg="congtroiensis">congtroiensis</tp:taxon-name-part></tp:taxon-name>
                      <sup>1</sup>
                    </italic>
                  </bold>
                </td><td rowspan="1" colspan="3">
                  <bold>
                    <italic>
                      <tp:taxon-name><tp:taxon-name-part taxon-name-part-type="genus" reg="Lithocarpus">L.</tp:taxon-name-part><tp:taxon-name-part taxon-name-part-type="species" reg="dahuoaiensis">dahuoaiensis</tp:taxon-name-part></tp:taxon-name>
                      <sup>1,2</sup>
                    </italic>
                  </bold>
                </td><td rowspan="1" colspan="3">
                  <bold>
                    <italic>
                      <tp:taxon-name><tp:taxon-name-part taxon-name-part-type="genus" reg="Lithocarpus">L.</tp:taxon-name-part><tp:taxon-name-part taxon-name-part-type="species" reg="honbaensis">honbaensis</tp:taxon-name-part></tp:taxon-name>
                      <sup>1,2</sup>
                    </italic>
                  </bold>
                </td></tr><tr><td rowspan="1" colspan="1">
                  <bold>X</bold>
                </td><td rowspan="1" colspan="1">
                  <bold>SD</bold>
                </td><td rowspan="1" colspan="1">
                  <bold>n</bold>
                </td><td rowspan="1" colspan="1">
                  <bold>X</bold>
                </td><td rowspan="1" colspan="1">
                  <bold>SD</bold>
                </td><td rowspan="1" colspan="1">
                  <bold>n</bold>
                </td><td rowspan="1" colspan="1">
                  <bold>X</bold>
                </td><td rowspan="1" colspan="1">
                  <bold>SD</bold>
                </td><td rowspan="1" colspan="1">
                  <bold>n</bold>
                </td></tr><tr><td rowspan="1" colspan="1">Leaf blade length</td><td rowspan="1" colspan="1">14.83</td><td rowspan="1" colspan="1">1.6</td><td rowspan="1" colspan="1">22</td><td rowspan="1" colspan="1">19.4</td><td rowspan="1" colspan="1">3.45</td><td rowspan="1" colspan="1">22</td><td rowspan="1" colspan="1">20.39</td><td rowspan="1" colspan="1">3.44</td><td rowspan="1" colspan="1">20</td></tr><tr><td rowspan="1" colspan="1">Leaf blade width</td><td rowspan="1" colspan="1">5.3</td><td rowspan="1" colspan="1">0.84</td><td rowspan="1" colspan="1">22</td><td rowspan="1" colspan="1">8.06</td><td rowspan="1" colspan="1">1.48</td><td rowspan="1" colspan="1">22</td><td rowspan="1" colspan="1">8.84</td><td rowspan="1" colspan="1">1.66</td><td rowspan="1" colspan="1">20</td></tr><tr><td rowspan="1" colspan="1">Leaf blade aspect ratio</td><td rowspan="1" colspan="1">2.86</td><td rowspan="1" colspan="1">0.34</td><td rowspan="1" colspan="1">22</td><td rowspan="1" colspan="1">2.41</td><td rowspan="1" colspan="1">0.17</td><td rowspan="1" colspan="1">22</td><td rowspan="1" colspan="1">2.32</td><td rowspan="1" colspan="1">0.16</td><td rowspan="1" colspan="1">20</td></tr><tr><td rowspan="1" colspan="1">Leaf blade circularity</td><td rowspan="1" colspan="1">0.59</td><td rowspan="1" colspan="1">0.06</td><td rowspan="1" colspan="1">22</td><td rowspan="1" colspan="1">0.7</td><td rowspan="1" colspan="1">0.04</td><td rowspan="1" colspan="1">22</td><td rowspan="1" colspan="1">0.69</td><td rowspan="1" colspan="1">0.04</td><td rowspan="1" colspan="1">20</td></tr><tr><td rowspan="1" colspan="1">Petiole length</td><td rowspan="1" colspan="1">1.42</td><td rowspan="1" colspan="1">0.19</td><td rowspan="1" colspan="1">22</td><td rowspan="1" colspan="1">1.4</td><td rowspan="1" colspan="1">0.14</td><td rowspan="1" colspan="1">22</td><td rowspan="1" colspan="1">2.11</td><td rowspan="1" colspan="1">0.36</td><td rowspan="1" colspan="1">20</td></tr><tr><td rowspan="1" colspan="1">Cupule high</td><td rowspan="1" colspan="1">1.10</td><td rowspan="1" colspan="1">0.18</td><td rowspan="1" colspan="1">21</td><td rowspan="1" colspan="1">1.23</td><td rowspan="1" colspan="1">0.14</td><td rowspan="1" colspan="1">28</td><td rowspan="1" colspan="1">-</td><td rowspan="1" colspan="1">-</td><td rowspan="1" colspan="1">-</td></tr><tr><td rowspan="1" colspan="1">Cupule diameter</td><td rowspan="1" colspan="1">2.99</td><td rowspan="1" colspan="1">0.28</td><td rowspan="1" colspan="1">21</td><td rowspan="1" colspan="1">2.24</td><td rowspan="1" colspan="1">0.19</td><td rowspan="1" colspan="1">28</td><td rowspan="1" colspan="1">-</td><td rowspan="1" colspan="1">-</td><td rowspan="1" colspan="1">-</td></tr><tr><td rowspan="2" colspan="1"/><td rowspan="1" colspan="3">
                  <bold>
                    <italic>
                      <tp:taxon-name><tp:taxon-name-part taxon-name-part-type="genus" reg="Lithocarpus">L.</tp:taxon-name-part><tp:taxon-name-part taxon-name-part-type="species" reg="hongiaoensis">hongiaoensis</tp:taxon-name-part></tp:taxon-name>
                      <sup>1</sup>
                    </italic>
                  </bold>
                </td><td rowspan="1" colspan="3">
                  <bold>
                    <italic>
                      <tp:taxon-name><tp:taxon-name-part taxon-name-part-type="genus" reg="Lithocarpus">L.</tp:taxon-name-part><tp:taxon-name-part taxon-name-part-type="species" reg="vinhensis">vinhensis</tp:taxon-name-part></tp:taxon-name>
                      <sup>1,2</sup>
                    </italic>
                  </bold>
                </td><td rowspan="1" colspan="3">
                  <bold>
                    <italic>
                      <tp:taxon-name><tp:taxon-name-part taxon-name-part-type="genus" reg="Lithocarpus">L.</tp:taxon-name-part><tp:taxon-name-part taxon-name-part-type="species" reg="vuquangensis">vuquangensis</tp:taxon-name-part></tp:taxon-name>
                      <sup>1,2</sup>
                    </italic>
                  </bold>
                </td></tr><tr><td rowspan="1" colspan="1">
                  <bold>X</bold>
                </td><td rowspan="1" colspan="1">
                  <bold>SD</bold>
                </td><td rowspan="1" colspan="1">
                  <bold>n</bold>
                </td><td rowspan="1" colspan="1">
                  <bold>X</bold>
                </td><td rowspan="1" colspan="1">
                  <bold>SD</bold>
                </td><td rowspan="1" colspan="1">
                  <bold>n</bold>
                </td><td rowspan="1" colspan="1">
                  <bold>X</bold>
                </td><td rowspan="1" colspan="1">
                  <bold>SD</bold>
                </td><td rowspan="1" colspan="1">
                  <bold>n</bold>
                </td></tr><tr><td rowspan="1" colspan="1">Leaf blade length</td><td rowspan="1" colspan="1">10.81</td><td rowspan="1" colspan="1">1.93</td><td rowspan="1" colspan="1">29</td><td rowspan="1" colspan="1">8.42</td><td rowspan="1" colspan="1">2.26</td><td rowspan="1" colspan="1">22</td><td rowspan="1" colspan="1">7.49</td><td rowspan="1" colspan="1">1.32</td><td rowspan="1" colspan="1">25</td></tr><tr><td rowspan="1" colspan="1">Leaf blade width</td><td rowspan="1" colspan="1">3.26</td><td rowspan="1" colspan="1">0.6</td><td rowspan="1" colspan="1">29</td><td rowspan="1" colspan="1">2.97</td><td rowspan="1" colspan="1">0.95</td><td rowspan="1" colspan="1">22</td><td rowspan="1" colspan="1">2.39</td><td rowspan="1" colspan="1">0.32</td><td rowspan="1" colspan="1">25</td></tr><tr><td rowspan="1" colspan="1">Leaf blade aspect ratio</td><td rowspan="1" colspan="1">3.33</td><td rowspan="1" colspan="1">0.33</td><td rowspan="1" colspan="1">29</td><td rowspan="1" colspan="1">2.9</td><td rowspan="1" colspan="1">0.4</td><td rowspan="1" colspan="1">22</td><td rowspan="1" colspan="1">3.13</td><td rowspan="1" colspan="1">0.33</td><td rowspan="1" colspan="1">25</td></tr><tr><td rowspan="1" colspan="1">Leaf blade circularity</td><td rowspan="1" colspan="1">0.49</td><td rowspan="1" colspan="1">0.04</td><td rowspan="1" colspan="1">29</td><td rowspan="1" colspan="1">0.57</td><td rowspan="1" colspan="1">0.07</td><td rowspan="1" colspan="1">22</td><td rowspan="1" colspan="1">0.5</td><td rowspan="1" colspan="1">0.05</td><td rowspan="1" colspan="1">25</td></tr><tr><td rowspan="1" colspan="1">Petiole length</td><td rowspan="1" colspan="1">2.59</td><td rowspan="1" colspan="1">0.49</td><td rowspan="1" colspan="1">29</td><td rowspan="1" colspan="1">0.74</td><td rowspan="1" colspan="1">0.12</td><td rowspan="1" colspan="1">22</td><td rowspan="1" colspan="1">1.3</td><td rowspan="1" colspan="1">0.23</td><td rowspan="1" colspan="1">25</td></tr><tr><td rowspan="1" colspan="1">Cupule high</td><td rowspan="1" colspan="1">1.01</td><td rowspan="1" colspan="1">0.15</td><td rowspan="1" colspan="1">25</td><td rowspan="1" colspan="1">0.57</td><td rowspan="1" colspan="1">0.05</td><td rowspan="1" colspan="1">19</td><td rowspan="1" colspan="1">0.86</td><td rowspan="1" colspan="1">0.26</td><td rowspan="1" colspan="1">18</td></tr><tr><td rowspan="1" colspan="1">Cupule diameter</td><td rowspan="1" colspan="1">2.06</td><td rowspan="1" colspan="1">0.28</td><td rowspan="1" colspan="1">25</td><td rowspan="1" colspan="1">1.31</td><td rowspan="1" colspan="1">0.14</td><td rowspan="1" colspan="1">19</td><td rowspan="1" colspan="1">1.63</td><td rowspan="1" colspan="1">0.18</td><td rowspan="1" colspan="1">18</td></tr></tbody></table></table-wrap><fig id="F1" position="float" orientation="portrait"><object-id xmlns:xlink="http://www.w3.org/1999/xlink" content-type="doi" xlink:type="simple">10.3897/phytokeys.186.69878.figure1</object-id><object-id xmlns:xlink="http://www.w3.org/1999/xlink" content-type="arpha" xlink:type="simple">275F0E0F-BFE8-5B6D-9A97-A7BB224412D4</object-id><label>Figure 1.</label><caption><p>Type locality of the new species (Black dots): L1: <italic><tp:taxon-name><tp:taxon-name-part taxon-name-part-type="genus" reg="Lithocarpus">L.</tp:taxon-name-part><tp:taxon-name-part taxon-name-part-type="species" reg="bidoupensis">bidoupensis</tp:taxon-name-part></tp:taxon-name></italic>, L2: <italic><tp:taxon-name><tp:taxon-name-part taxon-name-part-type="genus" reg="Lithocarpus">L.</tp:taxon-name-part><tp:taxon-name-part taxon-name-part-type="species" reg="congtroiensis">congtroiensis</tp:taxon-name-part></tp:taxon-name></italic>, and L3: <italic><tp:taxon-name><tp:taxon-name-part taxon-name-part-type="genus" reg="Lithocarpus">L.</tp:taxon-name-part><tp:taxon-name-part taxon-name-part-type="species" reg="hongiaoensis">hongiaoensis</tp:taxon-name-part></tp:taxon-name></italic>.</p></caption><graphic xmlns:xlink="http://www.w3.org/1999/xlink" xlink:href="phytokeys-186-073-g001.jpg" position="float" orientation="portrait" xlink:type="simple" id="oo_619092.jpg"><uri content-type="original_file" xlink:type="simple">https://binary.pensoft.net/fig/619092</uri></graphic></fig></tp:treatment-sec><ref-list><ref id="B35"><mixed-citation xmlns:xlink="http://www.w3.org/1999/xlink" xlink:type="simple"><person-group><name name-style="western"><surname>Tagane</surname><given-names>S</given-names></name><name name-style="western"><surname>Dang</surname><given-names>VS</given-names></name><name name-style="western"><surname>Ngoc</surname><given-names>NV</given-names></name><name name-style="western"><surname>Binh</surname><given-names>HT</given-names></name><name name-style="western"><surname>Komada</surname><given-names>N</given-names></name><name name-style="western"><surname>Wai</surname><given-names>JS</given-names></name><name name-style="western"><surname>Naiki</surname><given-names>A</given-names></name><name name-style="western"><surname>Nagamasu</surname><given-names>H</given-names></name><name name-style="western"><surname>Toyama</surname><given-names>H</given-names></name><name name-style="western"><surname>Yahara</surname><given-names>T</given-names></name></person-group> (<year>2017</year>) <article-title><italic><tp:taxon-name><tp:taxon-name-part taxon-name-part-type="genus">Macrosolen</tp:taxon-name-part><tp:taxon-name-part taxon-name-part-type="species">bidoupensis</tp:taxon-name-part></tp:taxon-name></italic> (<tp:taxon-name><tp:taxon-name-part taxon-name-part-type="family">Loranthaceae</tp:taxon-name-part></tp:taxon-name>), a new species from Bidoup Nui Ba National Park, southern Vietnam.</article-title><source>PhytoKeys</source><volume>80</volume>: <fpage>113</fpage>–<lpage>120</lpage>. <ext-link xlink:type="simple" ext-link-type="doi" xlink:href="10.3897/phytokeys.80.13338">https://doi.org/10.3897/phytokeys.80.13338</ext-link></mixed-citation></ref><ref id="B5"><mixed-citation xmlns:xlink="http://www.w3.org/1999/xlink" xlink:type="simple"><person-group><name name-style="western"><surname>Binh</surname><given-names>HT</given-names></name><name name-style="western"><surname>Ngoc</surname><given-names>NV</given-names></name><name name-style="western"><surname>Bon</surname><given-names>TN</given-names></name><name name-style="western"><surname>Tagane</surname><given-names>S</given-names></name><name name-style="western"><surname>Suyama</surname><given-names>Y</given-names></name><name name-style="western"><surname>Yahara</surname><given-names>T</given-names></name></person-group> (<year>2018b</year>) <article-title>A new species and two new records of <italic><tp:taxon-name><tp:taxon-name-part taxon-name-part-type="genus">Quercus</tp:taxon-name-part></tp:taxon-name></italic> (<tp:taxon-name><tp:taxon-name-part taxon-name-part-type="family">Fagaceae</tp:taxon-name-part></tp:taxon-name>) from northern Vietnam.</article-title><source>PhytoKeys</source><volume>92</volume>: <fpage>1</fpage>–<lpage>15</lpage>. <ext-link xlink:type="simple" ext-link-type="doi" xlink:href="10.3897/phytokeys.92.21831">https://doi.org/10.3897/phytokeys.92.21831</ext-link></mixed-citation></ref><ref id="B23"><mixed-citation xmlns:xlink="http://www.w3.org/1999/xlink" xlink:type="simple"><institution xlink:type="simple">IUCN</institution> (<year>2012</year>) IUCN Red List Categories and Criteria: Version 3.1. 2<sup>nd</sup> edn. Gland, Switzerland and Cambridge, UK, [iv +] 32 pp.</mixed-citation></ref></ref-list></tp:taxon-treatment>
