# Supplementary material for: ﻿Morphological and molecular evidence reveals three new species of Lithocarpus (Fagaceae) from Bidoup-Nui Ba National Park, Vietnam
Source: PhytoKeys. 2021 Dec 6;186:73–92. doi: 10.3897/phytokeys.186.69878 (PMC8671716; doi:10.3897/phytokeys.186.69878)
Supplement: XML Treatment for Lithocarpus congtroiensis [file phytokeys.186.69878-treatment2.xml]

<!DOCTYPE tp:taxon-treatment
  PUBLIC "-//TaxonX//DTD Taxonomic Treatment Publishing DTD v0 20100105//EN" "tax-treatment-NSO.dtd">
<tp:taxon-treatment xmlns:tp="http://www.plazi.org/taxpub"><tp:treatment-meta><kwd-group><label>Taxon classification</label><kwd>
                <named-content content-type="kingdom">Plantae</named-content>
              </kwd><kwd>
                <named-content content-type="order">Fagales</named-content>
              </kwd><kwd>
                <named-content content-type="family">Fagaceae</named-content>
              </kwd></kwd-group><mixed-citation publication-type="journal"><person-group><name><surname>Ngoc</surname><given-names>Nguyen Van</given-names></name><name><surname>Binh</surname><given-names>Hoang Thi</given-names></name><name><surname>Nagahama</surname><given-names>Ai</given-names></name><name><surname>Tagane</surname><given-names>Shuichiro</given-names></name><name><surname>Toyama</surname><given-names>Hironori</given-names></name><name><surname>Matsuo</surname><given-names>Ayumi</given-names></name><name><surname>Suyama</surname><given-names>Yoshihisa</given-names></name><name><surname>Yahara</surname><given-names>Tetsukazu</given-names></name></person-group><article-title>﻿Morphological and molecular evidence reveals three new species of <italic><tp:taxon-name><tp:taxon-name-part taxon-name-part-type="genus" reg="Lithocarpus">Lithocarpus</tp:taxon-name-part></tp:taxon-name></italic> (<tp:taxon-name><tp:taxon-name-part taxon-name-part-type="family">Fagaceae</tp:taxon-name-part></tp:taxon-name>) from Bidoup-Nui Ba National Park, Vietnam</article-title><source>PhytoKeys</source><day>06</day><month>12</month><year>2021</year><volume>186</volume><fpage>73</fpage><lpage>92</lpage><pub-id pub-id-type="doi">10.3897/phytokeys.186.69878</pub-id></mixed-citation></tp:treatment-meta><tp:nomenclature><label>﻿</label><tp:taxon-name>
              <object-id xmlns:xlink="http://www.w3.org/1999/xlink" content-type="arpha" xlink:type="simple">4363A028-4C48-505B-9DAF-812FD36B5FC4</object-id>
              <tp:taxon-name-part taxon-name-part-type="genus" reg="Lithocarpus">Lithocarpus</tp:taxon-name-part>
              <tp:taxon-name-part taxon-name-part-type="species" reg="congtroiensis">congtroiensis</tp:taxon-name-part>
              <object-id xmlns:xlink="http://www.w3.org/1999/xlink" content-type="ipni" xlink:type="simple">urn:lsid:ipni.org:names:77234074-1</object-id>
            </tp:taxon-name><tp:taxon-authority>Ngoc &amp; Yahara</tp:taxon-authority><tp:taxon-status xmlns:xlink="http://www.w3.org/1999/xlink" xlink:type="simple">sp. nov.</tp:taxon-status><xref ref-type="fig" rid="F4">Fig. 4</xref></tp:nomenclature><tp:treatment-sec sec-type="material" id="SECID0EWBBI"><title>Type.</title><p>Vietnam. Lam Dong Province, Bidoup-Nui Ba National Park: Cong Troi, at edge of evergreen forest, roadside, 1752 m elev., <named-content xmlns:xlink="http://www.w3.org/1999/xlink" content-type="dwc:verbatimCoordinates" xlink:type="simple"><named-content content-type="geo-json" specific-use="{&#34;type&#34;:&#34;Point&#34;,&#34;coordinates&#34;:[108.377444,12.093694]}" id="NCID0E6BBI" xlink:type="simple">12°05'37.3"N, 108°22'38.8"E</named-content></named-content>, 11 July 2018, <italic>S. Tagane</italic>, <italic>A. Nagahama</italic>, <italic>K. Tsuchiya</italic>, <italic>N.V. Ngoc.</italic>, <italic>T.Q. Cuong V9102</italic> [fr.] (holotype DLU!; isotypes FU!, HN!, KYO!, VNM!).</p></tp:treatment-sec><tp:treatment-sec sec-type="diagnosis" id="SECID0EOCBI"><title>Diagnosis.</title><p><italic><tp:taxon-name><tp:taxon-name-part taxon-name-part-type="genus" reg="Lithocarpus">Lithocarpus</tp:taxon-name-part><tp:taxon-name-part taxon-name-part-type="species" reg="congtroiensis">congtroiensis</tp:taxon-name-part></tp:taxon-name></italic> is most similar to <italic><tp:taxon-name><tp:taxon-name-part taxon-name-part-type="genus" reg="Lithocarpus">L.</tp:taxon-name-part><tp:taxon-name-part taxon-name-part-type="species" reg="dahuoaiensis">dahuoaiensis</tp:taxon-name-part></tp:taxon-name></italic> but differs by its smaller leaf blades, more secondary veins, shorter infructescences, cupules clustered of three (vs. solitary), and bigger nut size. It is also similar to <italic><tp:taxon-name><tp:taxon-name-part taxon-name-part-type="genus" reg="Lithocarpus">L.</tp:taxon-name-part><tp:taxon-name-part taxon-name-part-type="species" reg="honbaensis">honbaensis</tp:taxon-name-part></tp:taxon-name></italic> but distinguished mainly by its shorter petioles, smaller leaf blade, more secondary veins, shorter infructescences, and shorter fruiting stalk (Table <xref ref-type="table" rid="T2">2</xref>).</p><fig id="F4" position="float" orientation="portrait"><object-id xmlns:xlink="http://www.w3.org/1999/xlink" content-type="doi" xlink:type="simple">10.3897/phytokeys.186.69878.figure4</object-id><object-id xmlns:xlink="http://www.w3.org/1999/xlink" content-type="arpha" xlink:type="simple">B18A6B61-267A-51FB-952A-9FCB9BBE1E2F</object-id><label>Figure 4.</label><caption><p><italic><tp:taxon-name><tp:taxon-name-part taxon-name-part-type="genus" reg="Lithocarpus">Lithocarpus</tp:taxon-name-part><tp:taxon-name-part taxon-name-part-type="species" reg="congtroiensis">congtroiensis</tp:taxon-name-part></tp:taxon-name></italic> Ngoc &amp; Yahara <bold>A</bold> twig with infructescence <bold>B</bold> infructescence <bold>C, D</bold> leaves adaxially and abaxially, respectively <bold>E</bold> side view of mature cupule and nut <bold>F</bold> botton view of nut with basal scar.</p></caption><graphic xmlns:xlink="http://www.w3.org/1999/xlink" xlink:href="phytokeys-186-073-g004.jpg" position="float" orientation="portrait" xlink:type="simple" id="oo_619095.jpg"><uri content-type="original_file" xlink:type="simple">https://binary.pensoft.net/fig/619095</uri></graphic></fig></tp:treatment-sec><tp:treatment-sec sec-type="description" id="SECID0E2EBI"><title>Description.</title><p>Evergreen tree, up to 25 m tall. Twigs blackish gray, glabrescent. Stipules caducous, not seen. Leaves alternate; petioles 1.1–1.8 cm long, glabrous; blades broadly elliptic, 12–18 × 4.2–7.2 cm, coriaceous, glabrous on both sides, apex acuminate, acumen 0.7–1.2 cm long, base acute to cuneate, margin entire, midrib flat or slightly prominent adaxially, strongly prominent abaxially, yellowish <italic>in vivo</italic>, brown <italic>in sicco</italic>, secondary veins 13–15 pairs, prominent abaxially, at an angle of 40–50° from the midrib, tertiary veins parallel, faintly visible abaxially. Inflorescence a terminal or axillary spike, 8–12 cm long, erect, male and female flowers separate or female below. Male flowers white, in 1–3-flowered cluster, calyx 6-lobed, lobes ovate, 0.4–0.7 mm × 0.5–0.7 mm; stamens 12, 1–1.2 mm long, anthers 0.15–0.20 mm long. Female flower always cluster of three, styles 3, stigmata pointed. Infructescences terminal, erect, 10–15 cm long, rachis grayish brown, lenticellate. Cupules clustered of three, 0.2–0.4 cm long stalked, bowl-shaped, 0.7–1.4 cm high, 2.5–3.6 m diam., enclosing 1/3–1/2 of the nut; wall woody, with tiny imbricate scales; scales triangular, obscure, covered with white-grayish indumentum. Nut broadly conical or globose, 2.1–2.6 cm high, 2.3–3.1 cm in diam., outer surface densely white tomentose; wall woody, crackled; apex shortly acuminate; basal scar slightly concave, 1.5–1.8 cm in diam.</p></tp:treatment-sec><tp:treatment-sec sec-type="phenology" id="SECID0EFFBI"><title>Phenology.</title><p>Flowers were collected in December and mature fruits were collected from June to July.</p></tp:treatment-sec><tp:treatment-sec sec-type="distribution" id="SECID0EKFBI"><title>Distribution.</title><p>Vietnam (so far known only from Mt. Cong Troi and Mt. Langbiang of Bidoup-Nui Ba National Park, Lam Dong Province). (Fig. <xref ref-type="fig" rid="F1">1</xref>)</p></tp:treatment-sec><tp:treatment-sec sec-type="etymology" id="SECID0EUFBI"><title>Etymology.</title><p>The specific epithet is derived from the type locality, Mt. Cong Troi of Bidoup-Nui Ba National Park, Lam Dong Province, Vietnam.</p></tp:treatment-sec><tp:treatment-sec sec-type="Vernacular name" id="SECID0EZFBI"><title>Vernacular name.</title><p>Dé đá Công TrÓi.</p></tp:treatment-sec><tp:treatment-sec sec-type="material" id="SECID0E5FBI"><title>Additional specimens examined.</title><p>Vietnam. Lam Dong Province: Bidoup-Nui Ba National Park, Cong Troi area; 1750 m elev., <named-content xmlns:xlink="http://www.w3.org/1999/xlink" content-type="dwc:verbatimCoordinates" xlink:type="simple"><named-content content-type="geo-json" specific-use="{&#34;type&#34;:&#34;Point&#34;,&#34;coordinates&#34;:[108.365417,12.069028]}" id="NCID0EHGBI" xlink:type="simple">12°04'08.5"N, 108°21'55.5"E</named-content></named-content>, 18 June 2015, <italic>N. Nguyen</italic>, <italic>D. Luong</italic>, <italic>B. Hoang V3205</italic> [fr.] (DLU!, FU!); ibid., 1860 m elev., <named-content xmlns:xlink="http://www.w3.org/1999/xlink" content-type="dwc:verbatimCoordinates" xlink:type="simple"><named-content content-type="geo-json" specific-use="{&#34;type&#34;:&#34;Point&#34;,&#34;coordinates&#34;:[108.383422,12.101903]}" id="NCID0EVGBI" xlink:type="simple">12°06'06.85"N 108°23'00.32"E</named-content></named-content>, <italic>S. Tagane</italic>, <italic>T. Yahara</italic>, <italic>A. Nagahama</italic>, <italic>M. Zhang</italic>, <italic>K. Tsuchiya</italic>, <italic>T. Nguyen</italic>, <italic>C.T. Nguyen V9470</italic> [fr.] (DLU!, FU!); 1790 m elev., <named-content xmlns:xlink="http://www.w3.org/1999/xlink" content-type="dwc:verbatimCoordinates" xlink:type="simple"><named-content content-type="geo-json" specific-use="{&#34;type&#34;:&#34;Point&#34;,&#34;coordinates&#34;:[108.394369,12.101072]}" id="NCID0ELHBI" xlink:type="simple">12°06'03.86"N, 108°23'39.73"E</named-content></named-content>, 20 Dec. 2018, <italic>T. Yahara</italic>, <italic>S. Tagane</italic>, <italic>A. Nagahama</italic>, <italic>K. Tsuchiya</italic>, <italic>C.T. Quong</italic>, <italic>P. Chhang V9555</italic> [male and female fl.] (DLU!, FU! KAG [<ext-link xmlns:xlink="http://www.w3.org/1999/xlink" ext-link-type="gen" xlink:href="KAG127308" xlink:type="simple">KAG127308</ext-link>]!); ibid., 1864 m elev., <named-content xmlns:xlink="http://www.w3.org/1999/xlink" content-type="dwc:verbatimCoordinates" xlink:type="simple"><named-content content-type="geo-json" specific-use="{&#34;type&#34;:&#34;Point&#34;,&#34;coordinates&#34;:[108.365139,12.068889]}" id="NCID0E6HBI" xlink:type="simple">12°04'08"N, 108°21'54.5"E</named-content></named-content>, 15 Jun. 2019, <italic>N.V. Ngoc, H.T. Binh, N.V. Duy, T.T. Nhung NAF200</italic> [fr.] (DLU!); Mt. Langbiang; 1918 m elev., 7 Oct. 2018, <named-content xmlns:xlink="http://www.w3.org/1999/xlink" content-type="dwc:verbatimCoordinates" xlink:type="simple"><named-content content-type="geo-json" specific-use="{&#34;type&#34;:&#34;Point&#34;,&#34;coordinates&#34;:[108.435186,12.046703]}" id="NCID0EJIBI" xlink:type="simple">12°02'48.13"N, 108°26'06.67"E</named-content></named-content>, <italic>S. Tagane</italic>, <italic>T. Yahara</italic>, <italic>A. Nagahama</italic>, <italic>M. Zhang</italic>, <italic>K. Tsuchiya</italic>, <italic>T. Nguyen</italic>, <italic>C.T. Nguyen V9492</italic> [ster.] (DLU!, FU!).</p></tp:treatment-sec><tp:treatment-sec sec-type="conservation status" id="SECID0E3IBI"><title>Conservation status.</title><p>Critically Endangered (<abbrev xmlns:xlink="http://www.w3.org/1999/xlink" xlink:title="Critically Endangered" id="ABBRID0ECJBI" xlink:type="simple">CR</abbrev>). We found around ten individuals of <italic><tp:taxon-name><tp:taxon-name-part taxon-name-part-type="genus" reg="Lithocarpus">L.</tp:taxon-name-part><tp:taxon-name-part taxon-name-part-type="species" reg="congtroiensis">congtroiensis</tp:taxon-name-part></tp:taxon-name></italic> along the road and inside the permanent plot at Cong Troi area, and three individuals in Mt. Langbiang, both located inside the protected area of Bidoup-Nui Ba National Park. Based on criterion D of the IUCN Red List criteria (<xref ref-type="bibr" rid="B23">IUCN 2012</xref>), this species is qualified as <abbrev xmlns:xlink="http://www.w3.org/1999/xlink" xlink:title="Critically Endangered" id="ABBRID0EVJBI" xlink:type="simple">CR</abbrev>. The new species is endemic to Bidoup-Nui Ba National Park, Lam Dong Province.</p></tp:treatment-sec><tp:treatment-sec><!--Section generated to contain objects referenced in tp:taxon-treatment.--><table-wrap id="T2" position="float" orientation="portrait"><label>Table 2.</label><caption><p>The comparisons of mean (X) and standard deviation (SD) value of the leaf blade and cupule size between <italic><tp:taxon-name><tp:taxon-name-part taxon-name-part-type="genus" reg="Lithocarpus">L.</tp:taxon-name-part><tp:taxon-name-part taxon-name-part-type="species" reg="bidoupensis">bidoupensis</tp:taxon-name-part></tp:taxon-name></italic>, <italic><tp:taxon-name><tp:taxon-name-part taxon-name-part-type="genus" reg="Lithocarpus">L.</tp:taxon-name-part><tp:taxon-name-part taxon-name-part-type="species" reg="congtroiensis">congtroiensis</tp:taxon-name-part></tp:taxon-name></italic>, and <italic><tp:taxon-name><tp:taxon-name-part taxon-name-part-type="genus" reg="Lithocarpus">L.</tp:taxon-name-part><tp:taxon-name-part taxon-name-part-type="species" reg="hongiaoensis">hongiaoensis</tp:taxon-name-part></tp:taxon-name></italic> with related species.<sup>1</sup>Derived from type specimens, <sup>2</sup>Derived from this study collections, n = number of leaf or cupule were measured in this study.</p></caption><table id="TID0EA2BG" rules="all"><tbody><tr><th rowspan="2" colspan="1">Parameters (cm)</th><th rowspan="1" colspan="3">
                  <italic>
                    <tp:taxon-name><tp:taxon-name-part taxon-name-part-type="genus" reg="Lithocarpus">L.</tp:taxon-name-part><tp:taxon-name-part taxon-name-part-type="species" reg="bidoupensis">bidoupensis</tp:taxon-name-part></tp:taxon-name>
                    <sup>1</sup>
                  </italic>
                </th><th rowspan="1" colspan="3">
                  <italic>
                    <tp:taxon-name><tp:taxon-name-part taxon-name-part-type="genus" reg="Lithocarpus">L.</tp:taxon-name-part><tp:taxon-name-part taxon-name-part-type="species" reg="blaoensis">blaoensis</tp:taxon-name-part></tp:taxon-name>
                    <sup>1,2</sup>
                  </italic>
                </th><th rowspan="1" colspan="3">
                  <italic>
                    <tp:taxon-name><tp:taxon-name-part taxon-name-part-type="genus" reg="Lithocarpus">L.</tp:taxon-name-part><tp:taxon-name-part taxon-name-part-type="species" reg="licentii">licentii</tp:taxon-name-part></tp:taxon-name>
                    <sup>1,2</sup>
                  </italic>
                </th></tr><tr><th rowspan="1" colspan="1">X</th><th rowspan="1" colspan="1">SD</th><th rowspan="1" colspan="1">n</th><th rowspan="1" colspan="1">X</th><th rowspan="1" colspan="1">SD</th><th rowspan="1" colspan="1">n</th><th rowspan="1" colspan="1">X</th><th rowspan="1" colspan="1">SD</th><th rowspan="1" colspan="1">n</th></tr><tr><td rowspan="1" colspan="1">Leaf blade length</td><td rowspan="1" colspan="1">9.74</td><td rowspan="1" colspan="1">1.12</td><td rowspan="1" colspan="1">23</td><td rowspan="1" colspan="1">13.66</td><td rowspan="1" colspan="1">1.89</td><td rowspan="1" colspan="1">22</td><td rowspan="1" colspan="1">10.76</td><td rowspan="1" colspan="1">2.01</td><td rowspan="1" colspan="1">20</td></tr><tr><td rowspan="1" colspan="1">Leaf blade width</td><td rowspan="1" colspan="1">4.5</td><td rowspan="1" colspan="1">0.59</td><td rowspan="1" colspan="1">23</td><td rowspan="1" colspan="1">4.41</td><td rowspan="1" colspan="1">0.51</td><td rowspan="1" colspan="1">22</td><td rowspan="1" colspan="1">3.46</td><td rowspan="1" colspan="1">0.53</td><td rowspan="1" colspan="1">20</td></tr><tr><td rowspan="1" colspan="1">Leaf blade aspect ratio</td><td rowspan="1" colspan="1">2.17</td><td rowspan="1" colspan="1">0.15</td><td rowspan="1" colspan="1">23</td><td rowspan="1" colspan="1">3.11</td><td rowspan="1" colspan="1">0.36</td><td rowspan="1" colspan="1">22</td><td rowspan="1" colspan="1">3.1</td><td rowspan="1" colspan="1">0.31</td><td rowspan="1" colspan="1">20</td></tr><tr><td rowspan="1" colspan="1">Leaf blade circularity</td><td rowspan="1" colspan="1">0.71</td><td rowspan="1" colspan="1">0.03</td><td rowspan="1" colspan="1">23</td><td rowspan="1" colspan="1">0.58</td><td rowspan="1" colspan="1">0.05</td><td rowspan="1" colspan="1">22</td><td rowspan="1" colspan="1">0.55</td><td rowspan="1" colspan="1">0.05</td><td rowspan="1" colspan="1">20</td></tr><tr><td rowspan="1" colspan="1">Petiole length</td><td rowspan="1" colspan="1">0.5</td><td rowspan="1" colspan="1">0.1</td><td rowspan="1" colspan="1">23</td><td rowspan="1" colspan="1">1.89</td><td rowspan="1" colspan="1">0.23</td><td rowspan="1" colspan="1">22</td><td rowspan="1" colspan="1">0.81</td><td rowspan="1" colspan="1">0.14</td><td rowspan="1" colspan="1">20</td></tr><tr><td rowspan="1" colspan="1">Cupule high</td><td rowspan="1" colspan="1">0.98</td><td rowspan="1" colspan="1">0.19</td><td rowspan="1" colspan="1">27</td><td rowspan="1" colspan="1">0.64</td><td rowspan="1" colspan="1">0.06</td><td rowspan="1" colspan="1">22</td><td rowspan="1" colspan="1">0.88</td><td rowspan="1" colspan="1">0.15</td><td rowspan="1" colspan="1">16</td></tr><tr><td rowspan="1" colspan="1">Cupule diameter</td><td rowspan="1" colspan="1">2.47</td><td rowspan="1" colspan="1">0.2</td><td rowspan="1" colspan="1">27</td><td rowspan="1" colspan="1">1.58</td><td rowspan="1" colspan="1">0.11</td><td rowspan="1" colspan="1">22</td><td rowspan="1" colspan="1">2.17</td><td rowspan="1" colspan="1">0.13</td><td rowspan="1" colspan="1">16</td></tr><tr><td rowspan="2" colspan="1"/><td rowspan="1" colspan="3">
                  <bold>
                    <italic>
                      <tp:taxon-name><tp:taxon-name-part taxon-name-part-type="genus" reg="Lithocarpus">L.</tp:taxon-name-part><tp:taxon-name-part taxon-name-part-type="species" reg="congtroiensis">congtroiensis</tp:taxon-name-part></tp:taxon-name>
                      <sup>1</sup>
                    </italic>
                  </bold>
                </td><td rowspan="1" colspan="3">
                  <bold>
                    <italic>
                      <tp:taxon-name><tp:taxon-name-part taxon-name-part-type="genus" reg="Lithocarpus">L.</tp:taxon-name-part><tp:taxon-name-part taxon-name-part-type="species" reg="dahuoaiensis">dahuoaiensis</tp:taxon-name-part></tp:taxon-name>
                      <sup>1,2</sup>
                    </italic>
                  </bold>
                </td><td rowspan="1" colspan="3">
                  <bold>
                    <italic>
                      <tp:taxon-name><tp:taxon-name-part taxon-name-part-type="genus" reg="Lithocarpus">L.</tp:taxon-name-part><tp:taxon-name-part taxon-name-part-type="species" reg="honbaensis">honbaensis</tp:taxon-name-part></tp:taxon-name>
                      <sup>1,2</sup>
                    </italic>
                  </bold>
                </td></tr><tr><td rowspan="1" colspan="1">
                  <bold>X</bold>
                </td><td rowspan="1" colspan="1">
                  <bold>SD</bold>
                </td><td rowspan="1" colspan="1">
                  <bold>n</bold>
                </td><td rowspan="1" colspan="1">
                  <bold>X</bold>
                </td><td rowspan="1" colspan="1">
                  <bold>SD</bold>
                </td><td rowspan="1" colspan="1">
                  <bold>n</bold>
                </td><td rowspan="1" colspan="1">
                  <bold>X</bold>
                </td><td rowspan="1" colspan="1">
                  <bold>SD</bold>
                </td><td rowspan="1" colspan="1">
                  <bold>n</bold>
                </td></tr><tr><td rowspan="1" colspan="1">Leaf blade length</td><td rowspan="1" colspan="1">14.83</td><td rowspan="1" colspan="1">1.6</td><td rowspan="1" colspan="1">22</td><td rowspan="1" colspan="1">19.4</td><td rowspan="1" colspan="1">3.45</td><td rowspan="1" colspan="1">22</td><td rowspan="1" colspan="1">20.39</td><td rowspan="1" colspan="1">3.44</td><td rowspan="1" colspan="1">20</td></tr><tr><td rowspan="1" colspan="1">Leaf blade width</td><td rowspan="1" colspan="1">5.3</td><td rowspan="1" colspan="1">0.84</td><td rowspan="1" colspan="1">22</td><td rowspan="1" colspan="1">8.06</td><td rowspan="1" colspan="1">1.48</td><td rowspan="1" colspan="1">22</td><td rowspan="1" colspan="1">8.84</td><td rowspan="1" colspan="1">1.66</td><td rowspan="1" colspan="1">20</td></tr><tr><td rowspan="1" colspan="1">Leaf blade aspect ratio</td><td rowspan="1" colspan="1">2.86</td><td rowspan="1" colspan="1">0.34</td><td rowspan="1" colspan="1">22</td><td rowspan="1" colspan="1">2.41</td><td rowspan="1" colspan="1">0.17</td><td rowspan="1" colspan="1">22</td><td rowspan="1" colspan="1">2.32</td><td rowspan="1" colspan="1">0.16</td><td rowspan="1" colspan="1">20</td></tr><tr><td rowspan="1" colspan="1">Leaf blade circularity</td><td rowspan="1" colspan="1">0.59</td><td rowspan="1" colspan="1">0.06</td><td rowspan="1" colspan="1">22</td><td rowspan="1" colspan="1">0.7</td><td rowspan="1" colspan="1">0.04</td><td rowspan="1" colspan="1">22</td><td rowspan="1" colspan="1">0.69</td><td rowspan="1" colspan="1">0.04</td><td rowspan="1" colspan="1">20</td></tr><tr><td rowspan="1" colspan="1">Petiole length</td><td rowspan="1" colspan="1">1.42</td><td rowspan="1" colspan="1">0.19</td><td rowspan="1" colspan="1">22</td><td rowspan="1" colspan="1">1.4</td><td rowspan="1" colspan="1">0.14</td><td rowspan="1" colspan="1">22</td><td rowspan="1" colspan="1">2.11</td><td rowspan="1" colspan="1">0.36</td><td rowspan="1" colspan="1">20</td></tr><tr><td rowspan="1" colspan="1">Cupule high</td><td rowspan="1" colspan="1">1.10</td><td rowspan="1" colspan="1">0.18</td><td rowspan="1" colspan="1">21</td><td rowspan="1" colspan="1">1.23</td><td rowspan="1" colspan="1">0.14</td><td rowspan="1" colspan="1">28</td><td rowspan="1" colspan="1">-</td><td rowspan="1" colspan="1">-</td><td rowspan="1" colspan="1">-</td></tr><tr><td rowspan="1" colspan="1">Cupule diameter</td><td rowspan="1" colspan="1">2.99</td><td rowspan="1" colspan="1">0.28</td><td rowspan="1" colspan="1">21</td><td rowspan="1" colspan="1">2.24</td><td rowspan="1" colspan="1">0.19</td><td rowspan="1" colspan="1">28</td><td rowspan="1" colspan="1">-</td><td rowspan="1" colspan="1">-</td><td rowspan="1" colspan="1">-</td></tr><tr><td rowspan="2" colspan="1"/><td rowspan="1" colspan="3">
                  <bold>
                    <italic>
                      <tp:taxon-name><tp:taxon-name-part taxon-name-part-type="genus" reg="Lithocarpus">L.</tp:taxon-name-part><tp:taxon-name-part taxon-name-part-type="species" reg="hongiaoensis">hongiaoensis</tp:taxon-name-part></tp:taxon-name>
                      <sup>1</sup>
                    </italic>
                  </bold>
                </td><td rowspan="1" colspan="3">
                  <bold>
                    <italic>
                      <tp:taxon-name><tp:taxon-name-part taxon-name-part-type="genus" reg="Lithocarpus">L.</tp:taxon-name-part><tp:taxon-name-part taxon-name-part-type="species" reg="vinhensis">vinhensis</tp:taxon-name-part></tp:taxon-name>
                      <sup>1,2</sup>
                    </italic>
                  </bold>
                </td><td rowspan="1" colspan="3">
                  <bold>
                    <italic>
                      <tp:taxon-name><tp:taxon-name-part taxon-name-part-type="genus" reg="Lithocarpus">L.</tp:taxon-name-part><tp:taxon-name-part taxon-name-part-type="species" reg="vuquangensis">vuquangensis</tp:taxon-name-part></tp:taxon-name>
                      <sup>1,2</sup>
                    </italic>
                  </bold>
                </td></tr><tr><td rowspan="1" colspan="1">
                  <bold>X</bold>
                </td><td rowspan="1" colspan="1">
                  <bold>SD</bold>
                </td><td rowspan="1" colspan="1">
                  <bold>n</bold>
                </td><td rowspan="1" colspan="1">
                  <bold>X</bold>
                </td><td rowspan="1" colspan="1">
                  <bold>SD</bold>
                </td><td rowspan="1" colspan="1">
                  <bold>n</bold>
                </td><td rowspan="1" colspan="1">
                  <bold>X</bold>
                </td><td rowspan="1" colspan="1">
                  <bold>SD</bold>
                </td><td rowspan="1" colspan="1">
                  <bold>n</bold>
                </td></tr><tr><td rowspan="1" colspan="1">Leaf blade length</td><td rowspan="1" colspan="1">10.81</td><td rowspan="1" colspan="1">1.93</td><td rowspan="1" colspan="1">29</td><td rowspan="1" colspan="1">8.42</td><td rowspan="1" colspan="1">2.26</td><td rowspan="1" colspan="1">22</td><td rowspan="1" colspan="1">7.49</td><td rowspan="1" colspan="1">1.32</td><td rowspan="1" colspan="1">25</td></tr><tr><td rowspan="1" colspan="1">Leaf blade width</td><td rowspan="1" colspan="1">3.26</td><td rowspan="1" colspan="1">0.6</td><td rowspan="1" colspan="1">29</td><td rowspan="1" colspan="1">2.97</td><td rowspan="1" colspan="1">0.95</td><td rowspan="1" colspan="1">22</td><td rowspan="1" colspan="1">2.39</td><td rowspan="1" colspan="1">0.32</td><td rowspan="1" colspan="1">25</td></tr><tr><td rowspan="1" colspan="1">Leaf blade aspect ratio</td><td rowspan="1" colspan="1">3.33</td><td rowspan="1" colspan="1">0.33</td><td rowspan="1" colspan="1">29</td><td rowspan="1" colspan="1">2.9</td><td rowspan="1" colspan="1">0.4</td><td rowspan="1" colspan="1">22</td><td rowspan="1" colspan="1">3.13</td><td rowspan="1" colspan="1">0.33</td><td rowspan="1" colspan="1">25</td></tr><tr><td rowspan="1" colspan="1">Leaf blade circularity</td><td rowspan="1" colspan="1">0.49</td><td rowspan="1" colspan="1">0.04</td><td rowspan="1" colspan="1">29</td><td rowspan="1" colspan="1">0.57</td><td rowspan="1" colspan="1">0.07</td><td rowspan="1" colspan="1">22</td><td rowspan="1" colspan="1">0.5</td><td rowspan="1" colspan="1">0.05</td><td rowspan="1" colspan="1">25</td></tr><tr><td rowspan="1" colspan="1">Petiole length</td><td rowspan="1" colspan="1">2.59</td><td rowspan="1" colspan="1">0.49</td><td rowspan="1" colspan="1">29</td><td rowspan="1" colspan="1">0.74</td><td rowspan="1" colspan="1">0.12</td><td rowspan="1" colspan="1">22</td><td rowspan="1" colspan="1">1.3</td><td rowspan="1" colspan="1">0.23</td><td rowspan="1" colspan="1">25</td></tr><tr><td rowspan="1" colspan="1">Cupule high</td><td rowspan="1" colspan="1">1.01</td><td rowspan="1" colspan="1">0.15</td><td rowspan="1" colspan="1">25</td><td rowspan="1" colspan="1">0.57</td><td rowspan="1" colspan="1">0.05</td><td rowspan="1" colspan="1">19</td><td rowspan="1" colspan="1">0.86</td><td rowspan="1" colspan="1">0.26</td><td rowspan="1" colspan="1">18</td></tr><tr><td rowspan="1" colspan="1">Cupule diameter</td><td rowspan="1" colspan="1">2.06</td><td rowspan="1" colspan="1">0.28</td><td rowspan="1" colspan="1">25</td><td rowspan="1" colspan="1">1.31</td><td rowspan="1" colspan="1">0.14</td><td rowspan="1" colspan="1">19</td><td rowspan="1" colspan="1">1.63</td><td rowspan="1" colspan="1">0.18</td><td rowspan="1" colspan="1">18</td></tr></tbody></table></table-wrap><fig id="F1" position="float" orientation="portrait"><object-id xmlns:xlink="http://www.w3.org/1999/xlink" content-type="doi" xlink:type="simple">10.3897/phytokeys.186.69878.figure1</object-id><object-id xmlns:xlink="http://www.w3.org/1999/xlink" content-type="arpha" xlink:type="simple">275F0E0F-BFE8-5B6D-9A97-A7BB224412D4</object-id><label>Figure 1.</label><caption><p>Type locality of the new species (Black dots): L1: <italic><tp:taxon-name><tp:taxon-name-part taxon-name-part-type="genus" reg="Lithocarpus">L.</tp:taxon-name-part><tp:taxon-name-part taxon-name-part-type="species" reg="bidoupensis">bidoupensis</tp:taxon-name-part></tp:taxon-name></italic>, L2: <italic><tp:taxon-name><tp:taxon-name-part taxon-name-part-type="genus" reg="Lithocarpus">L.</tp:taxon-name-part><tp:taxon-name-part taxon-name-part-type="species" reg="congtroiensis">congtroiensis</tp:taxon-name-part></tp:taxon-name></italic>, and L3: <italic><tp:taxon-name><tp:taxon-name-part taxon-name-part-type="genus" reg="Lithocarpus">L.</tp:taxon-name-part><tp:taxon-name-part taxon-name-part-type="species" reg="hongiaoensis">hongiaoensis</tp:taxon-name-part></tp:taxon-name></italic>.</p></caption><graphic xmlns:xlink="http://www.w3.org/1999/xlink" xlink:href="phytokeys-186-073-g001.jpg" position="float" orientation="portrait" xlink:type="simple" id="oo_619092.jpg"><uri content-type="original_file" xlink:type="simple">https://binary.pensoft.net/fig/619092</uri></graphic></fig></tp:treatment-sec><ref-list><ref id="B23"><mixed-citation xmlns:xlink="http://www.w3.org/1999/xlink" xlink:type="simple"><institution xlink:type="simple">IUCN</institution> (<year>2012</year>) IUCN Red List Categories and Criteria: Version 3.1. 2<sup>nd</sup> edn. Gland, Switzerland and Cambridge, UK, [iv +] 32 pp.</mixed-citation></ref></ref-list></tp:taxon-treatment>
