# Supplementary material for: ﻿Morphological and molecular evidence reveals three new species of Lithocarpus (Fagaceae) from Bidoup-Nui Ba National Park, Vietnam
Source: PhytoKeys. 2021 Dec 6;186:73–92. doi: 10.3897/phytokeys.186.69878 (PMC8671716; doi:10.3897/phytokeys.186.69878)
Supplement: XML Treatment for Lithocarpus hongiaoensis [file phytokeys.186.69878-treatment3.xml]

<!DOCTYPE tp:taxon-treatment
  PUBLIC "-//TaxonX//DTD Taxonomic Treatment Publishing DTD v0 20100105//EN" "tax-treatment-NSO.dtd">
<tp:taxon-treatment xmlns:tp="http://www.plazi.org/taxpub"><tp:treatment-meta><kwd-group><label>Taxon classification</label><kwd>
                <named-content content-type="kingdom">Plantae</named-content>
              </kwd><kwd>
                <named-content content-type="order">Fagales</named-content>
              </kwd><kwd>
                <named-content content-type="family">Fagaceae</named-content>
              </kwd></kwd-group><mixed-citation publication-type="journal"><person-group><name><surname>Ngoc</surname><given-names>Nguyen Van</given-names></name><name><surname>Binh</surname><given-names>Hoang Thi</given-names></name><name><surname>Nagahama</surname><given-names>Ai</given-names></name><name><surname>Tagane</surname><given-names>Shuichiro</given-names></name><name><surname>Toyama</surname><given-names>Hironori</given-names></name><name><surname>Matsuo</surname><given-names>Ayumi</given-names></name><name><surname>Suyama</surname><given-names>Yoshihisa</given-names></name><name><surname>Yahara</surname><given-names>Tetsukazu</given-names></name></person-group><article-title>﻿Morphological and molecular evidence reveals three new species of <italic><tp:taxon-name><tp:taxon-name-part taxon-name-part-type="genus" reg="Lithocarpus">Lithocarpus</tp:taxon-name-part></tp:taxon-name></italic> (<tp:taxon-name><tp:taxon-name-part taxon-name-part-type="family">Fagaceae</tp:taxon-name-part></tp:taxon-name>) from Bidoup-Nui Ba National Park, Vietnam</article-title><source>PhytoKeys</source><day>06</day><month>12</month><year>2021</year><volume>186</volume><fpage>73</fpage><lpage>92</lpage><pub-id pub-id-type="doi">10.3897/phytokeys.186.69878</pub-id></mixed-citation></tp:treatment-meta><tp:nomenclature><label>﻿</label><tp:taxon-name>
              <object-id xmlns:xlink="http://www.w3.org/1999/xlink" content-type="arpha" xlink:type="simple">98709353-74AD-516F-86E6-E8690B6B8069</object-id>
              <tp:taxon-name-part taxon-name-part-type="genus" reg="Lithocarpus">Lithocarpus</tp:taxon-name-part>
              <tp:taxon-name-part taxon-name-part-type="species" reg="hongiaoensis">hongiaoensis</tp:taxon-name-part>
              <object-id xmlns:xlink="http://www.w3.org/1999/xlink" content-type="ipni" xlink:type="simple">urn:lsid:ipni.org:names:77234075-1</object-id>
            </tp:taxon-name><tp:taxon-authority>Ngoc &amp; Binh</tp:taxon-authority><tp:taxon-status xmlns:xlink="http://www.w3.org/1999/xlink" xlink:type="simple">sp. nov.</tp:taxon-status><xref ref-type="fig" rid="F5">Fig. 5</xref></tp:nomenclature><tp:treatment-sec sec-type="material" id="SECID0EHLBI"><title>Type.</title><p>Vietnam. Lam Dong Province, Bidoup-Nui Ba National Park, Hon Giao, at edge of evergreen forest, roadside, 1580 m elev., <named-content xmlns:xlink="http://www.w3.org/1999/xlink" content-type="dwc:verbatimCoordinates" xlink:type="simple"><named-content content-type="geo-json" specific-use="{&#34;type&#34;:&#34;Point&#34;,&#34;coordinates&#34;:[108.706972,12.176639]}" id="NCID0EQLBI" xlink:type="simple">12°10'35.9"N, 108°42'25.1"E</named-content></named-content>, 19 June 2015, <italic>N. Nguyen</italic>, <italic>D. Luong</italic>, <italic>B. Hoang V3235</italic> [young male fl. and fruits] (holotype DLU!; isotypes FU!, HN!, KYO!, VNM!).</p></tp:treatment-sec><tp:treatment-sec sec-type="diagnosis" id="SECID0E2LBI"><title>Diagnosis.</title><p><italic><tp:taxon-name><tp:taxon-name-part taxon-name-part-type="genus" reg="Lithocarpus">Lithocarpus</tp:taxon-name-part><tp:taxon-name-part taxon-name-part-type="species" reg="hongiaoensis">hongiaoensis</tp:taxon-name-part></tp:taxon-name></italic> is similar to <italic><tp:taxon-name><tp:taxon-name-part taxon-name-part-type="genus" reg="Lithocarpus">L.</tp:taxon-name-part><tp:taxon-name-part taxon-name-part-type="species" reg="vinhensis">vinhensis</tp:taxon-name-part></tp:taxon-name></italic> but differs in having much longer petioles, fewer secondary veins, longer infructescences, bigger cupules, and bigger nuts. It is also similar to <italic><tp:taxon-name><tp:taxon-name-part taxon-name-part-type="genus" reg="Lithocarpus">L.</tp:taxon-name-part><tp:taxon-name-part taxon-name-part-type="species" reg="vuquangensis">vuquangensis</tp:taxon-name-part></tp:taxon-name></italic> but differs in having much longer petioles, more secondary veins, longer infructescences, and bigger cupules (Table <xref ref-type="table" rid="T2">2</xref>).</p><fig id="F5" position="float" orientation="portrait"><object-id xmlns:xlink="http://www.w3.org/1999/xlink" content-type="doi" xlink:type="simple">10.3897/phytokeys.186.69878.figure5</object-id><object-id xmlns:xlink="http://www.w3.org/1999/xlink" content-type="arpha" xlink:type="simple">2D98CC55-DF89-598C-849F-38008330247C</object-id><label>Figure 5.</label><caption><p><italic><tp:taxon-name><tp:taxon-name-part taxon-name-part-type="genus" reg="Lithocarpus">Lithocarpus</tp:taxon-name-part><tp:taxon-name-part taxon-name-part-type="species" reg="hongiaoensis">hongiaoensis</tp:taxon-name-part></tp:taxon-name></italic> Ngoc &amp; Binh <bold>A</bold> habit <bold>B</bold> twig with young inflorescences <bold>C</bold> leaves <bold>D</bold> young male inflorescence <bold>E</bold> infructescence <bold>F</bold> inside of mature cupule.</p></caption><graphic xmlns:xlink="http://www.w3.org/1999/xlink" xlink:href="phytokeys-186-073-g005.jpg" position="float" orientation="portrait" xlink:type="simple" id="oo_619096.jpg"><uri content-type="original_file" xlink:type="simple">https://binary.pensoft.net/fig/619096</uri></graphic></fig></tp:treatment-sec><tp:treatment-sec sec-type="description" id="SECID0EKOBI"><title>Description.</title><p>Evergreen tree, up to 25 m tall. Twigs blackish gray, glabrescent, densely lenticellate. Stipules narrowly triangular, ca. 5 × 1 mm, densely covered with indumentum abaxially, almost glabrous adaxially. Leaves alternate; petioles 1.7–3.5 cm long, glabrous; blades narrowly elliptic to lanceolate, 7.6–14.7 × 2.3–4.6 cm, coriaceous, glabrous adaxially, covered with adherent waxy scales abaxially, apex acuminate, acumen up to 1.5 cm long, base attenuate and decurrent on petiole, margin entire, midrib flat or slightly prominent near base adaxially, prominent abaxially, greenish yellow <italic>in vivo</italic>, reddish brown <italic>in sicco</italic>; secondary veins 8–11 pairs, prominent abaxially, at an angle of 35–45° from the midrib, tertiary veins scalariform, faintly visible or invisible on both sides. Young male inflorescences terminal, ca. 5–7 cm long, densely covered with white indumentum. Infructescences terminal, erect, 12.5–16.5 cm long, rachis 0.4–0.6 cm thick at base, grayish brown, lenticellate, covered with indumentum. Cupules solitary, sessile, obconical to saucer-shaped, 0.8–1.2 cm high, 1.7–2.6 cm in diam., enclosing 1/3–1/2 of the nut; wall woody, ca. 2 mm thick, with triangular scales not united into concentric rings; scales up to 4 mm long, apex shortly acuminate, covered with dense grayish indumentum outside. Nut strongly depressed ovoid, 0.6–1.1 cm high, 1.2–1.5 cm in diam., glabrous, reddish brown to grayish brown <italic>in sicco</italic>, tomentose with soft white hairs near apex; basal scar slightly concave, 1.2–1.4 cm in diam.</p></tp:treatment-sec><tp:treatment-sec sec-type="phenology" id="SECID0EWOBI"><title>Phenology.</title><p>Young male flowers and mature fruits were collected in May and June.</p></tp:treatment-sec><tp:treatment-sec sec-type="distribution" id="SECID0E2OBI"><title>Distribution.</title><p>Vietnam (so far known only from Hon Giao area of Bidoup-Nui Ba National Park, Lam Dong Province). (Fig. <xref ref-type="fig" rid="F1">1</xref>).</p></tp:treatment-sec><tp:treatment-sec sec-type="etymology" id="SECID0EFPBI"><title>Etymology.</title><p>The specific epithet is derived from the type locality, Hon Giao area of Bidoup-Nui Ba National Park, Lam Dong Province, Vietnam.</p></tp:treatment-sec><tp:treatment-sec sec-type="Local name" id="SECID0EKPBI"><title>Local name.</title><p>Dé đá Hòn Giao.</p></tp:treatment-sec><tp:treatment-sec sec-type="conservation status" id="SECID0EPPBI"><title>Conservation status.</title><p>The new species is narrowly endemic to Hon Giao area of Bidoup-Nui Ba National Park, Lam Dong Province. During our floristic expedition from 2015 to present, we found only five mature individuals of <italic><tp:taxon-name><tp:taxon-name-part taxon-name-part-type="genus" reg="Lithocarpus">Lithocarpus</tp:taxon-name-part><tp:taxon-name-part taxon-name-part-type="species" reg="hongiaoensis">hongiaoensis</tp:taxon-name-part></tp:taxon-name></italic> at the road in montane evergreen forest which is located within the protected area of the national park. According to criterion D of the IUCN Red List criteria (<xref ref-type="bibr" rid="B23">IUCN 2012</xref>), this species is qualified as <abbrev xmlns:xlink="http://www.w3.org/1999/xlink" xlink:title="Critically Endangered" id="ABBRID0EEQBI" xlink:type="simple">CR</abbrev>.</p></tp:treatment-sec><tp:treatment-sec sec-type="material" id="SECID0EIQBI"><title>Additional specimens examined.</title><p>Vietnam. Lam Dong Province: Bidoup-Nui Ba National Park, Hon Giao, 1574 m elev., <named-content xmlns:xlink="http://www.w3.org/1999/xlink" content-type="dwc:verbatimCoordinates" xlink:type="simple"><named-content content-type="geo-json" specific-use="{&#34;type&#34;:&#34;Point&#34;,&#34;coordinates&#34;:[108.707083,12.176250]}" id="NCID0ERQBI" xlink:type="simple">12°10'34.5"N, 108°42'25.5"E</named-content></named-content>, 15 May 2019, <italic>N.V. Ngoc</italic>, <italic>H.T. Binh</italic>, <italic>N.V. Duy</italic>, <italic>T.T. Nhung NAF122</italic> [fr.] (DLU!); ibid., 1574 m elev., <named-content xmlns:xlink="http://www.w3.org/1999/xlink" content-type="dwc:verbatimCoordinates" xlink:type="simple"><named-content content-type="geo-json" specific-use="{&#34;type&#34;:&#34;Point&#34;,&#34;coordinates&#34;:[108.707194,12.176528]}" id="NCID0EBRBI" xlink:type="simple">12°10'35.5"N, 108°42'25.9"E</named-content></named-content>, 11 June 2020, <italic>N.V. Ngoc</italic>, <italic>H.T. Binh</italic>, <italic>N.V. Duy</italic>, <italic>T.T. Nhung NAF192</italic> [fr.] (DLU!).</p></tp:treatment-sec><tp:treatment-sec><!--Section generated to contain objects referenced in tp:taxon-treatment.--><table-wrap id="T2" position="float" orientation="portrait"><label>Table 2.</label><caption><p>The comparisons of mean (X) and standard deviation (SD) value of the leaf blade and cupule size between <italic><tp:taxon-name><tp:taxon-name-part taxon-name-part-type="genus" reg="Lithocarpus">L.</tp:taxon-name-part><tp:taxon-name-part taxon-name-part-type="species" reg="bidoupensis">bidoupensis</tp:taxon-name-part></tp:taxon-name></italic>, <italic><tp:taxon-name><tp:taxon-name-part taxon-name-part-type="genus" reg="Lithocarpus">L.</tp:taxon-name-part><tp:taxon-name-part taxon-name-part-type="species" reg="congtroiensis">congtroiensis</tp:taxon-name-part></tp:taxon-name></italic>, and <italic><tp:taxon-name><tp:taxon-name-part taxon-name-part-type="genus" reg="Lithocarpus">L.</tp:taxon-name-part><tp:taxon-name-part taxon-name-part-type="species" reg="hongiaoensis">hongiaoensis</tp:taxon-name-part></tp:taxon-name></italic> with related species.<sup>1</sup>Derived from type specimens, <sup>2</sup>Derived from this study collections, n = number of leaf or cupule were measured in this study.</p></caption><table id="TID0EA2BG" rules="all"><tbody><tr><th rowspan="2" colspan="1">Parameters (cm)</th><th rowspan="1" colspan="3">
                  <italic>
                    <tp:taxon-name><tp:taxon-name-part taxon-name-part-type="genus" reg="Lithocarpus">L.</tp:taxon-name-part><tp:taxon-name-part taxon-name-part-type="species" reg="bidoupensis">bidoupensis</tp:taxon-name-part></tp:taxon-name>
                    <sup>1</sup>
                  </italic>
                </th><th rowspan="1" colspan="3">
                  <italic>
                    <tp:taxon-name><tp:taxon-name-part taxon-name-part-type="genus" reg="Lithocarpus">L.</tp:taxon-name-part><tp:taxon-name-part taxon-name-part-type="species" reg="blaoensis">blaoensis</tp:taxon-name-part></tp:taxon-name>
                    <sup>1,2</sup>
                  </italic>
                </th><th rowspan="1" colspan="3">
                  <italic>
                    <tp:taxon-name><tp:taxon-name-part taxon-name-part-type="genus" reg="Lithocarpus">L.</tp:taxon-name-part><tp:taxon-name-part taxon-name-part-type="species" reg="licentii">licentii</tp:taxon-name-part></tp:taxon-name>
                    <sup>1,2</sup>
                  </italic>
                </th></tr><tr><th rowspan="1" colspan="1">X</th><th rowspan="1" colspan="1">SD</th><th rowspan="1" colspan="1">n</th><th rowspan="1" colspan="1">X</th><th rowspan="1" colspan="1">SD</th><th rowspan="1" colspan="1">n</th><th rowspan="1" colspan="1">X</th><th rowspan="1" colspan="1">SD</th><th rowspan="1" colspan="1">n</th></tr><tr><td rowspan="1" colspan="1">Leaf blade length</td><td rowspan="1" colspan="1">9.74</td><td rowspan="1" colspan="1">1.12</td><td rowspan="1" colspan="1">23</td><td rowspan="1" colspan="1">13.66</td><td rowspan="1" colspan="1">1.89</td><td rowspan="1" colspan="1">22</td><td rowspan="1" colspan="1">10.76</td><td rowspan="1" colspan="1">2.01</td><td rowspan="1" colspan="1">20</td></tr><tr><td rowspan="1" colspan="1">Leaf blade width</td><td rowspan="1" colspan="1">4.5</td><td rowspan="1" colspan="1">0.59</td><td rowspan="1" colspan="1">23</td><td rowspan="1" colspan="1">4.41</td><td rowspan="1" colspan="1">0.51</td><td rowspan="1" colspan="1">22</td><td rowspan="1" colspan="1">3.46</td><td rowspan="1" colspan="1">0.53</td><td rowspan="1" colspan="1">20</td></tr><tr><td rowspan="1" colspan="1">Leaf blade aspect ratio</td><td rowspan="1" colspan="1">2.17</td><td rowspan="1" colspan="1">0.15</td><td rowspan="1" colspan="1">23</td><td rowspan="1" colspan="1">3.11</td><td rowspan="1" colspan="1">0.36</td><td rowspan="1" colspan="1">22</td><td rowspan="1" colspan="1">3.1</td><td rowspan="1" colspan="1">0.31</td><td rowspan="1" colspan="1">20</td></tr><tr><td rowspan="1" colspan="1">Leaf blade circularity</td><td rowspan="1" colspan="1">0.71</td><td rowspan="1" colspan="1">0.03</td><td rowspan="1" colspan="1">23</td><td rowspan="1" colspan="1">0.58</td><td rowspan="1" colspan="1">0.05</td><td rowspan="1" colspan="1">22</td><td rowspan="1" colspan="1">0.55</td><td rowspan="1" colspan="1">0.05</td><td rowspan="1" colspan="1">20</td></tr><tr><td rowspan="1" colspan="1">Petiole length</td><td rowspan="1" colspan="1">0.5</td><td rowspan="1" colspan="1">0.1</td><td rowspan="1" colspan="1">23</td><td rowspan="1" colspan="1">1.89</td><td rowspan="1" colspan="1">0.23</td><td rowspan="1" colspan="1">22</td><td rowspan="1" colspan="1">0.81</td><td rowspan="1" colspan="1">0.14</td><td rowspan="1" colspan="1">20</td></tr><tr><td rowspan="1" colspan="1">Cupule high</td><td rowspan="1" colspan="1">0.98</td><td rowspan="1" colspan="1">0.19</td><td rowspan="1" colspan="1">27</td><td rowspan="1" colspan="1">0.64</td><td rowspan="1" colspan="1">0.06</td><td rowspan="1" colspan="1">22</td><td rowspan="1" colspan="1">0.88</td><td rowspan="1" colspan="1">0.15</td><td rowspan="1" colspan="1">16</td></tr><tr><td rowspan="1" colspan="1">Cupule diameter</td><td rowspan="1" colspan="1">2.47</td><td rowspan="1" colspan="1">0.2</td><td rowspan="1" colspan="1">27</td><td rowspan="1" colspan="1">1.58</td><td rowspan="1" colspan="1">0.11</td><td rowspan="1" colspan="1">22</td><td rowspan="1" colspan="1">2.17</td><td rowspan="1" colspan="1">0.13</td><td rowspan="1" colspan="1">16</td></tr><tr><td rowspan="2" colspan="1"/><td rowspan="1" colspan="3">
                  <bold>
                    <italic>
                      <tp:taxon-name><tp:taxon-name-part taxon-name-part-type="genus" reg="Lithocarpus">L.</tp:taxon-name-part><tp:taxon-name-part taxon-name-part-type="species" reg="congtroiensis">congtroiensis</tp:taxon-name-part></tp:taxon-name>
                      <sup>1</sup>
                    </italic>
                  </bold>
                </td><td rowspan="1" colspan="3">
                  <bold>
                    <italic>
                      <tp:taxon-name><tp:taxon-name-part taxon-name-part-type="genus" reg="Lithocarpus">L.</tp:taxon-name-part><tp:taxon-name-part taxon-name-part-type="species" reg="dahuoaiensis">dahuoaiensis</tp:taxon-name-part></tp:taxon-name>
                      <sup>1,2</sup>
                    </italic>
                  </bold>
                </td><td rowspan="1" colspan="3">
                  <bold>
                    <italic>
                      <tp:taxon-name><tp:taxon-name-part taxon-name-part-type="genus" reg="Lithocarpus">L.</tp:taxon-name-part><tp:taxon-name-part taxon-name-part-type="species" reg="honbaensis">honbaensis</tp:taxon-name-part></tp:taxon-name>
                      <sup>1,2</sup>
                    </italic>
                  </bold>
                </td></tr><tr><td rowspan="1" colspan="1">
                  <bold>X</bold>
                </td><td rowspan="1" colspan="1">
                  <bold>SD</bold>
                </td><td rowspan="1" colspan="1">
                  <bold>n</bold>
                </td><td rowspan="1" colspan="1">
                  <bold>X</bold>
                </td><td rowspan="1" colspan="1">
                  <bold>SD</bold>
                </td><td rowspan="1" colspan="1">
                  <bold>n</bold>
                </td><td rowspan="1" colspan="1">
                  <bold>X</bold>
                </td><td rowspan="1" colspan="1">
                  <bold>SD</bold>
                </td><td rowspan="1" colspan="1">
                  <bold>n</bold>
                </td></tr><tr><td rowspan="1" colspan="1">Leaf blade length</td><td rowspan="1" colspan="1">14.83</td><td rowspan="1" colspan="1">1.6</td><td rowspan="1" colspan="1">22</td><td rowspan="1" colspan="1">19.4</td><td rowspan="1" colspan="1">3.45</td><td rowspan="1" colspan="1">22</td><td rowspan="1" colspan="1">20.39</td><td rowspan="1" colspan="1">3.44</td><td rowspan="1" colspan="1">20</td></tr><tr><td rowspan="1" colspan="1">Leaf blade width</td><td rowspan="1" colspan="1">5.3</td><td rowspan="1" colspan="1">0.84</td><td rowspan="1" colspan="1">22</td><td rowspan="1" colspan="1">8.06</td><td rowspan="1" colspan="1">1.48</td><td rowspan="1" colspan="1">22</td><td rowspan="1" colspan="1">8.84</td><td rowspan="1" colspan="1">1.66</td><td rowspan="1" colspan="1">20</td></tr><tr><td rowspan="1" colspan="1">Leaf blade aspect ratio</td><td rowspan="1" colspan="1">2.86</td><td rowspan="1" colspan="1">0.34</td><td rowspan="1" colspan="1">22</td><td rowspan="1" colspan="1">2.41</td><td rowspan="1" colspan="1">0.17</td><td rowspan="1" colspan="1">22</td><td rowspan="1" colspan="1">2.32</td><td rowspan="1" colspan="1">0.16</td><td rowspan="1" colspan="1">20</td></tr><tr><td rowspan="1" colspan="1">Leaf blade circularity</td><td rowspan="1" colspan="1">0.59</td><td rowspan="1" colspan="1">0.06</td><td rowspan="1" colspan="1">22</td><td rowspan="1" colspan="1">0.7</td><td rowspan="1" colspan="1">0.04</td><td rowspan="1" colspan="1">22</td><td rowspan="1" colspan="1">0.69</td><td rowspan="1" colspan="1">0.04</td><td rowspan="1" colspan="1">20</td></tr><tr><td rowspan="1" colspan="1">Petiole length</td><td rowspan="1" colspan="1">1.42</td><td rowspan="1" colspan="1">0.19</td><td rowspan="1" colspan="1">22</td><td rowspan="1" colspan="1">1.4</td><td rowspan="1" colspan="1">0.14</td><td rowspan="1" colspan="1">22</td><td rowspan="1" colspan="1">2.11</td><td rowspan="1" colspan="1">0.36</td><td rowspan="1" colspan="1">20</td></tr><tr><td rowspan="1" colspan="1">Cupule high</td><td rowspan="1" colspan="1">1.10</td><td rowspan="1" colspan="1">0.18</td><td rowspan="1" colspan="1">21</td><td rowspan="1" colspan="1">1.23</td><td rowspan="1" colspan="1">0.14</td><td rowspan="1" colspan="1">28</td><td rowspan="1" colspan="1">-</td><td rowspan="1" colspan="1">-</td><td rowspan="1" colspan="1">-</td></tr><tr><td rowspan="1" colspan="1">Cupule diameter</td><td rowspan="1" colspan="1">2.99</td><td rowspan="1" colspan="1">0.28</td><td rowspan="1" colspan="1">21</td><td rowspan="1" colspan="1">2.24</td><td rowspan="1" colspan="1">0.19</td><td rowspan="1" colspan="1">28</td><td rowspan="1" colspan="1">-</td><td rowspan="1" colspan="1">-</td><td rowspan="1" colspan="1">-</td></tr><tr><td rowspan="2" colspan="1"/><td rowspan="1" colspan="3">
                  <bold>
                    <italic>
                      <tp:taxon-name><tp:taxon-name-part taxon-name-part-type="genus" reg="Lithocarpus">L.</tp:taxon-name-part><tp:taxon-name-part taxon-name-part-type="species" reg="hongiaoensis">hongiaoensis</tp:taxon-name-part></tp:taxon-name>
                      <sup>1</sup>
                    </italic>
                  </bold>
                </td><td rowspan="1" colspan="3">
                  <bold>
                    <italic>
                      <tp:taxon-name><tp:taxon-name-part taxon-name-part-type="genus" reg="Lithocarpus">L.</tp:taxon-name-part><tp:taxon-name-part taxon-name-part-type="species" reg="vinhensis">vinhensis</tp:taxon-name-part></tp:taxon-name>
                      <sup>1,2</sup>
                    </italic>
                  </bold>
                </td><td rowspan="1" colspan="3">
                  <bold>
                    <italic>
                      <tp:taxon-name><tp:taxon-name-part taxon-name-part-type="genus" reg="Lithocarpus">L.</tp:taxon-name-part><tp:taxon-name-part taxon-name-part-type="species" reg="vuquangensis">vuquangensis</tp:taxon-name-part></tp:taxon-name>
                      <sup>1,2</sup>
                    </italic>
                  </bold>
                </td></tr><tr><td rowspan="1" colspan="1">
                  <bold>X</bold>
                </td><td rowspan="1" colspan="1">
                  <bold>SD</bold>
                </td><td rowspan="1" colspan="1">
                  <bold>n</bold>
                </td><td rowspan="1" colspan="1">
                  <bold>X</bold>
                </td><td rowspan="1" colspan="1">
                  <bold>SD</bold>
                </td><td rowspan="1" colspan="1">
                  <bold>n</bold>
                </td><td rowspan="1" colspan="1">
                  <bold>X</bold>
                </td><td rowspan="1" colspan="1">
                  <bold>SD</bold>
                </td><td rowspan="1" colspan="1">
                  <bold>n</bold>
                </td></tr><tr><td rowspan="1" colspan="1">Leaf blade length</td><td rowspan="1" colspan="1">10.81</td><td rowspan="1" colspan="1">1.93</td><td rowspan="1" colspan="1">29</td><td rowspan="1" colspan="1">8.42</td><td rowspan="1" colspan="1">2.26</td><td rowspan="1" colspan="1">22</td><td rowspan="1" colspan="1">7.49</td><td rowspan="1" colspan="1">1.32</td><td rowspan="1" colspan="1">25</td></tr><tr><td rowspan="1" colspan="1">Leaf blade width</td><td rowspan="1" colspan="1">3.26</td><td rowspan="1" colspan="1">0.6</td><td rowspan="1" colspan="1">29</td><td rowspan="1" colspan="1">2.97</td><td rowspan="1" colspan="1">0.95</td><td rowspan="1" colspan="1">22</td><td rowspan="1" colspan="1">2.39</td><td rowspan="1" colspan="1">0.32</td><td rowspan="1" colspan="1">25</td></tr><tr><td rowspan="1" colspan="1">Leaf blade aspect ratio</td><td rowspan="1" colspan="1">3.33</td><td rowspan="1" colspan="1">0.33</td><td rowspan="1" colspan="1">29</td><td rowspan="1" colspan="1">2.9</td><td rowspan="1" colspan="1">0.4</td><td rowspan="1" colspan="1">22</td><td rowspan="1" colspan="1">3.13</td><td rowspan="1" colspan="1">0.33</td><td rowspan="1" colspan="1">25</td></tr><tr><td rowspan="1" colspan="1">Leaf blade circularity</td><td rowspan="1" colspan="1">0.49</td><td rowspan="1" colspan="1">0.04</td><td rowspan="1" colspan="1">29</td><td rowspan="1" colspan="1">0.57</td><td rowspan="1" colspan="1">0.07</td><td rowspan="1" colspan="1">22</td><td rowspan="1" colspan="1">0.5</td><td rowspan="1" colspan="1">0.05</td><td rowspan="1" colspan="1">25</td></tr><tr><td rowspan="1" colspan="1">Petiole length</td><td rowspan="1" colspan="1">2.59</td><td rowspan="1" colspan="1">0.49</td><td rowspan="1" colspan="1">29</td><td rowspan="1" colspan="1">0.74</td><td rowspan="1" colspan="1">0.12</td><td rowspan="1" colspan="1">22</td><td rowspan="1" colspan="1">1.3</td><td rowspan="1" colspan="1">0.23</td><td rowspan="1" colspan="1">25</td></tr><tr><td rowspan="1" colspan="1">Cupule high</td><td rowspan="1" colspan="1">1.01</td><td rowspan="1" colspan="1">0.15</td><td rowspan="1" colspan="1">25</td><td rowspan="1" colspan="1">0.57</td><td rowspan="1" colspan="1">0.05</td><td rowspan="1" colspan="1">19</td><td rowspan="1" colspan="1">0.86</td><td rowspan="1" colspan="1">0.26</td><td rowspan="1" colspan="1">18</td></tr><tr><td rowspan="1" colspan="1">Cupule diameter</td><td rowspan="1" colspan="1">2.06</td><td rowspan="1" colspan="1">0.28</td><td rowspan="1" colspan="1">25</td><td rowspan="1" colspan="1">1.31</td><td rowspan="1" colspan="1">0.14</td><td rowspan="1" colspan="1">19</td><td rowspan="1" colspan="1">1.63</td><td rowspan="1" colspan="1">0.18</td><td rowspan="1" colspan="1">18</td></tr></tbody></table></table-wrap><fig id="F1" position="float" orientation="portrait"><object-id xmlns:xlink="http://www.w3.org/1999/xlink" content-type="doi" xlink:type="simple">10.3897/phytokeys.186.69878.figure1</object-id><object-id xmlns:xlink="http://www.w3.org/1999/xlink" content-type="arpha" xlink:type="simple">275F0E0F-BFE8-5B6D-9A97-A7BB224412D4</object-id><label>Figure 1.</label><caption><p>Type locality of the new species (Black dots): L1: <italic><tp:taxon-name><tp:taxon-name-part taxon-name-part-type="genus" reg="Lithocarpus">L.</tp:taxon-name-part><tp:taxon-name-part taxon-name-part-type="species" reg="bidoupensis">bidoupensis</tp:taxon-name-part></tp:taxon-name></italic>, L2: <italic><tp:taxon-name><tp:taxon-name-part taxon-name-part-type="genus" reg="Lithocarpus">L.</tp:taxon-name-part><tp:taxon-name-part taxon-name-part-type="species" reg="congtroiensis">congtroiensis</tp:taxon-name-part></tp:taxon-name></italic>, and L3: <italic><tp:taxon-name><tp:taxon-name-part taxon-name-part-type="genus" reg="Lithocarpus">L.</tp:taxon-name-part><tp:taxon-name-part taxon-name-part-type="species" reg="hongiaoensis">hongiaoensis</tp:taxon-name-part></tp:taxon-name></italic>.</p></caption><graphic xmlns:xlink="http://www.w3.org/1999/xlink" xlink:href="phytokeys-186-073-g001.jpg" position="float" orientation="portrait" xlink:type="simple" id="oo_619092.jpg"><uri content-type="original_file" xlink:type="simple">https://binary.pensoft.net/fig/619092</uri></graphic></fig></tp:treatment-sec><ref-list><ref id="B23"><mixed-citation xmlns:xlink="http://www.w3.org/1999/xlink" xlink:type="simple"><institution xlink:type="simple">IUCN</institution> (<year>2012</year>) IUCN Red List Categories and Criteria: Version 3.1. 2<sup>nd</sup> edn. Gland, Switzerland and Cambridge, UK, [iv +] 32 pp.</mixed-citation></ref></ref-list></tp:taxon-treatment>
